# Supplementary material for: SNP Discovery Using Next Generation Transcriptomic Sequencing in Atlantic Herring (Clupea harengus)
Source: PLoS One. 2012 Aug 7;7(8):e42089. doi: 10.1371/journal.pone.0042089 (PMC3413699; doi:10.1371/journal.pone.0042089)
Supplement: Table S1 — Number of contigs and singletons annotated using a range of fish and human reference resources and databases. (XLSX) [file pone.0042089.s002.xlsx]

## Sheet: Table S1
Table S1. Number of contigs and singletons annotated using a range of fish and human reference resources and databases.
Reference species	Ensemble genome	Ensemble protein	Unigene
Zebrafish	3390	4519	5989
(Danio rerio)
Medaka	3106	4384	3754
(Oryzias latipes)
Japanese Pufferfish	3344	4978	1193
(Takifugu rubripes)
Spotted Green Pufferfish	3105	4325	-
(Tetraodon nigroviridis)
Stickleback	3436	4631	-
(Gasterosteus aculeatus)
Atlantic salmon	-	-	4689
(Salmo salar)
Rainbow trout	-	-	4063
(Oncorhynchus mykiss)
Human	2373	4738	3677
(Homo sapiens)
