# Supplementary material for: SNP Discovery Using Next Generation Transcriptomic Sequencing in Atlantic Herring (Clupea harengus)
Source: PLoS One. 2012 Aug 7;7(8):e42089. doi: 10.1371/journal.pone.0042089 (PMC3413699; doi:10.1371/journal.pone.0042089)
Supplement: Table S2 — List of the 578 validated polymorphic SNPs found in this study, including the 120 bp flanking region, with the two SNP alleles in brackets. Also global estimates of observed (Ho) and expected heterozygosity (He) in the four ascertainment populations for each SNP. The S/NS column denotes whether a SNP was either synonymous (S) or non-synonymous (NS) with NA designating SNPs with no contig match in the BLAST search (see text for more details). (XLSX) [file pone.0042089.s003.xlsx]

## Sheet: Table S2
Table S2. Including the 120bp flanking region, with the two SNP alleles are in brackets. Also Global estimates of observed (Ho) and expected heterozygosity (He) in the four ascertainment populations for each SNP. The S/NS column denotes whether a SNP was either synonymous (S) or non-synonymous (NS) with NA designating SNPs with no contig match in the BLAST search (see text for more details).
SNP assay	Ho	He	S/NS	SNP assay sequence	Annotation (Blastn)
Cha_1004.4-412	0	0	NA	GGTCAAGACACACAGGAAGTGGTTGCTGACACAGGAAGTGGTTGCTGGCGCGTAGGGTCA[T/C]GATTGTAGAACTGCTGTGATTTGCATCTTTTGCACCGTTTGTATGCTTGGTTTCTCGTCT	salmo salar utp--glucose-1-phosphate uridylyltransferase mrna
Cha_10060.1-106	0.4875	0.485312	S	AAATCAAGTTGCTAAGAGGTCAAAGCTCATAAAAACTCTCACTATGCTGGCGGCGAGGCT[A/T]GTATGCCTGCGGACTGTCCCCGTGACGGGGCTGCGCTCAGCGTTGGCACAGGGGTCCCCG	osmerus mordax clone omor-rgc-510-322 growth hormone-inducible transmembrane protein complete cds
Cha_10075.1-92	0.262135	0.299754	NA	TCTCTGGAAGTGGAGTGGGAGTTGGAGCGGTTAGAGTGGACACTGCAGGCCCTGCAGGGA[T/G]AGTTACCGCTGGGGCTACAGCCACCTCTGGGGCTAACGACATGACATAGCCCTGTGGGGC	0
Cha_1008.2-1863	0.0125	0.0121875	NA	TCCAGTCAGCTGGTTCTTGATCTTGTTGACGGCGCCGTTCTCTAGGTTGATGGCGCCAAT[C/G]AGCATGTTGTTGGAGATGTTGTCAAGGTGACCACGGAATTTGAGCCAGGGCCCTGCGGCG	oreochromis niloticus aconitate mitochondrial-like mrna
Cha_1008.6-422	0.505921	0.470397	S	GGCTAACATACCGTGGGAGCTGAAGTGTCCTAACGTGATCGGTGTGAAGCTGACTGGTGC[T/C]CTGTCTGGCTGGACATCCCCCAAAGACGTTATTCTGAAGGTAGCAGGCATACTGACTGTA	monodelphis domestica aconitate mitochondrial-like mrna
Cha_10082.1-232	0.0375	0.0596875	S	CCATCCACTTTGCCCAGAAGACTTTCCTTCGGAAGCGTCTTTCTCTGAGAAGATTTCGCT[A/T]ACATCTGCCTCCATTCCCAGCACCAGGAGCTCCTAAGCACTTGATGCCCAGAGTTTTCCT	salmo salar clone ssal-rgf-535-260 class b basic helix-loop-helix protein 2 complete cds
Cha_10168.1-166	0	0	NA	TTATGTAAATCATTCTCTATCAGCGGAGCACACAAACAGCAACACTAATTTGATTGTTTC[A/G]TAAGATTAACTCGAAGCAGAGACTGAAACGTGAGTGCTTGCTCAGCCATTTTGGCTCTGT	0
Cha_10189.1-343	0.442105	0.41508	NA	ACCAGGACAAACATTTGAACCATGTAGTTCTGTCTCAGACATCAATACGAGATAAGTATT[A/G]CAATGTCTTCTTTGAAAAACGCCTCCTATCATACAATCATGCCATTAAAAAGCAATGTTC	0
Cha_1019.1-443	0.392763	0.42414	NA	ACGGGTCTTCATCTCCTCCACCGCCTCAGCAGGGCTCACAGACACTTTAGCCAGCAGCAC[T/G]GCCCTCAGCTCCTGGGTCTCCTGGCTGTGTGTGTGCAGTGCAGTCTGGAGCTGGCTGATG	oreochromis niloticus phosphodiesterase 4d interacting protein mrna
Cha_1019.1-498	0	0	S	AGCACGGCCCTCAGCTCCTGGGTCTCCTGGCTGTGTGTGTGCAGTGCAGTCTGGAGCTGG[T/C]TGATGAGGTTGTCCCGCTCCCGCAGGCCCAGGGTGTGCTTCTCCTCGCTCTCCTGCCTCA	oreochromis niloticus phosphodiesterase 4d interacting protein mrna
Cha_1019.2-156	0.0375	0.0365625	NA	TCAAGGAGAAAGAGGCCTTCCTTCAGGAGCTGATGCAGGGCCAGGAGGAGTCCATGGGGA[T/C]CAGCAGTGGTAGGAGCTCAGAGGAACAGCAGGAGAACAGAGCCCTCAAAGAGGAGCTACA	0
Cha_1025.1-149	0.240789	0.261508	NA	TTTTGCTTTACCAACACTGCTGCGTAATTGCTCTGAAAGAAATACAGTTGTTCAGTGTGG[A/G]ACAACGAAGTGCTTATAAAAATGTGTGAATTCCAGCCCTGCTATTATATAGACCTCTGTC	zebrafish dna sequence from clone dkeyp- complete sequence
Cha_1026.1-1387	0	0	S	TAAGGACCTCCTGCTGCTGCAGAGGGACTATGAGACCGCTTCATTGACTCAGGTGCGAGC[T/C]CTTCTGAGGAGGCATGAAGCTTTTGAGAGTGACCTGGCTGCCCATCAAGACCGTGTGGAG	canis lupus familiaris alpha transcript variant 3 mrna
Cha_10264.3-119	0.1	0.093125	NA	TCGGCGTAAATTCTTCCAGAAGATGGCTGACTTTGACCTGGTTCTGAAGTGCTGGGGCCC[A/G]GTGGAGGCCGACTACAAAACTTATGGAGGAGAGGTGCTGTCACGCTTATTCAAGGAACAT	tenualosa ilisha mb mrna for complete cds
Cha_1027.1-165	0.32212	0.471099	NA	AAACAGGTGAGCCATGCCCTCCGTACCCTCCAGTGCAGACAATGGCAGCCTGGCCAAAAT[T/C]TGCCCCCATGCTGCCAAGATGATGCTCCTCAACGGTGATGGCAAAACCAATGAGGAAGCC	danio rerio cystathionine-beta-synthase b mrna
Cha_10274.1-221	0.1875	0.189062	S	TACCGCTGTCACCAGCTCGTTGACCCAGCACAGCCTGCAGGCGTCAGCGCAGCACAGCCG[A/G]GAGACGCGGCAGGCGAGGGAACGGCAGGAGGAGCGCGAGGCCCAGGCCCAGGTGGCCGTG	oreochromis niloticus supervillin-like mrna
Cha_10278.1-406	0.1875	0.224688	S	CTCCATGGAAACGACCGTGGGTGGAGTCATACTTGAACATGTACACCATGTAATCCAGGT[A/C]AATGAAAGGATCATTGATGGCCACGATCTCGACTTTCTTGGACTGGAAAGCTGCACGAGT	salmo salar clone ssal-rgh-512-266 glyceraldehyde-3-phosphate dehydrogenase complete cds
Cha_10292.3-167	0	0	NS	TCAGGCCCCCGGCACCGCACCGGGAGAACGCGCTCTTCCGTACGCTACAATTCCCGCGCC[T/C]GGAGAGGACGGGGATTCAGCGCTGGGCTCTTCCCTCTTCGCTCGCCGCTACTGGGGGAAT	clupea harengus 28s 5 end ( and c2 domains)
Cha_1032.2-183	0	0	NA	CAGCCCCCTCTCTCCGGGACGGATGATTGGAGGAAGAAGAGGAAGTGGGAGGGGCAGGCC[A/G]TTGAGGCAGTTGAGATGCTCCACGTTCAGCGGCGCCTCCAGCTTCTTCACTCCCTCGGAC	danio rerio kelch-like protein 31-like mrna
Cha_1032.2-195	0.25	0.254375	NA	TCCGGGACGGATGATTGGAGGAAGAAGAGGAAGTGGGAGGGGCAGGCCGTTGAGGCAGTT[A/G]AGATGCTCCACGTTCAGCGGCGCCTCCAGCTTCTTCACTCCCTCGGACACGAACACACCC	danio rerio kelch-like protein 31-like mrna
Cha_1032.3-194	0.35	0.40375	S	CGTCCGGTGAACTCTCGCTGGCCCTTGAAAATCCGGGGGAGAAGGTGTAAATCTCGCGCC[A/G]GGCCGTACCCATATCCGCAGCAGGTCTCCAAGGTGAACAGCCTCTGGCATGTTAGAACAA	zebrafish dna sequence from clone dkey-208g1 in linkage group complete sequence
Cha_1033.1-529	0	0	NS	CTTCCTGTTGGCATATTTGATGGAAATTGTGGAGGTAGTTGGGGTGCTCGTAATTTGGAC[A/G]GTATCTGATGATTTTAATTCCCTGCCTCCCTTGGACCAAACATTAGTGGGGGGTGGTTTT	danio rerio titin a mrna
Cha_10331.1-319	0	0	NS	CTGTTTGTAGGCCCAGAGCAGAGAGCAGGCTACTGTGATGTCAGCCAGGCTTACTCTCTC[A/G]CCAACCAGGAAGGTACGGGTGTTCAAGTGCTGGTTCAGGTAGGCAAGGGCTCGCTTCATC	danio rerio eukaryotic translation elongation factor 1 mrna (cdna clone image:6960031) partial cds
Cha_10339.2-251	0.125	0.156875	S	GAACCTACGCGTGACGGAGGGGGACATGGTGCGCCTGGAGTGCCAGGTGTCGGCCTCCCC[A/G]CCGCCACAACTCTTCTGGAAGAAGGACAAAGAGATGCTGCGCATTGACCCAAGCAGAATG	PREDICTED: Oreochromis niloticus hypothetical protein LOC100702919 (LOC100702919), mRNA
Cha_10346.1-371	0.0375	0.0359375	S	GACACCTGCGTTACAGTTTGACAGGTGTACCGCCCCAGTCAAACTCCCCACCTGCCACTG[T/C]CCCCGGAGCGGGTCGCGGCCCGGGATCGCTCCCGCGCCGCTTGACACCAGAAGCGAGAGC	indostomus paradoxus 28s large subunit ribosomal rna partial sequence
Cha_1036.4-1007	0.0125	0.0121875	S	ACGCACCTGACACAAGTCGAGAGCTTTTCAAGCGTGAGGAGATCTCTCTCCTGGAGGACC[A/T]TAACCAGGTGATTGAGAACCGTCTAGAAAACAAGATAGCCTTCATCCGTCAGCATGGTAT	tetraodon nigroviridis full-length cdna
Cha_10428.2-348	0.2625	0.253437	S	GTGGACACAATCTGTTGAGATGGCTGTTGTAGGATTGGCAGGTTCTTCTCAATCCTGTCC[A/G]GTCCTTTACAGGCAAGGTCATTTGTAATGGAAAGTTTTGGATCAAGTATGTCTATGATTG	danio rerio zgc: mrna (cdna clone mgc:191699 image:100060008) complete cds
Cha_10453.1-199	0	0	NA	TAGATTTTCTTAAGGTCTGCTGCATGAAATGGAATGATATGCCTTTTGGAGCAAACTACA[A/G]GTCAAAATATGCCCTTCAAAGTAGAGTTTACAGAGATGTTCCCTGTTAAGACTAAAAGGG	0
Cha_1048.3-331	0.0625	0.0596875	NA	TCAACAGGGTCTTCTTTCCCCGCTGATTCTGCCAAGCCCGTTCCCTTGGCTGTGGTTTCG[T/C]TAGATAGTAGGTAGGGACAGTGGGAATCTCGTTCATCCATTCATGCGCGTCACTAATTAG	aru34342anguilla rostrata 28s ribosomal rna partial sequence
Cha_1048.3-438	0.1625	0.148437	NA	GCGTCACTAATTAGATGACGAGGCATTGTGTGTGTGAATGAGGATGGAGTTAGAGTCTGT[T/G]TGTGTGAATGAGAATGGAGTTAGAGTCTGTTTGTGTGAATGAGAATGGAGTTAGAGTTTG	aru34342anguilla rostrata 28s ribosomal rna partial sequence
Cha_10504.2-65	0	0	NA	CAGGTCTTCAACCTCTTTTGCTCCCTTTGTCACTTTGCCTGCTGCGTCGTATCTCTCCTC[A/G]TCGACTTTGTCAATCTTCGAATATAGCTCTTTGCACAATTTCTGTAGTTCCTCCACCCCA	chu20112clupea harengus clone -beta troponin-i partial cds
Cha_10504.2-85	0	0	NA	CTCCCTTTGTCACTTTGCCTGCTGCGTCGTATCTCTCCTCGTCGACTTTGTCAATCTTCG[A/C]ATATAGCTCTTTGCACAATTTCTGTAGTTCCTCCACCCCACTGGGAAGAGAGAGCTCTGG	chu20112clupea harengus clone -beta troponin-i partial cds
Cha_10513.2-195	0	0	NA	CAGGTAAATAAGTCACACAGTTTGAAGCACATACAGTACATGTCTATTCCCCAAGATTCT[A/G]GGGCTAGATTCAGGCACTTGTGTGGTTTGGACATGCTTTAAAACAACAACTTTTAAAATA	0
Cha_106.1-229	0.5375	0.484687	NA	GCCGGCAGCCCCGCGAGCAGCAGTCTCACAGGAGACTGTCTAAAGTGTGCCATCTGTCAT[T/C]TTATACAATCATCATCTGGGGGCTGAATTACTCATGGCCATGAGTTACGGGGCTGTTTCC	zebrafish dna sequence from clone ch211-201m7 in linkage group complete sequence
Cha_10634.1-194	0.0875	0.125938	NA	AGGTCTGTGTGGTGGCAGTGGGGGAGGAGGGGGGAGAGTCCGACAGCGACTTTCTGGTGC[T/G]CGAGAGGTCCTTGTTGCGATGATAAAGAGATGACATCTCTCCACTATAGCCAGAGGAGGC	zebrafish dna sequence from clone ch211-212j22 in linkage group complete sequence
Cha_10652.1-356	0	0	NA	ATGTCTGCTCCCTCGAAAGCCAGTAAAAAAAGACTCACTCAACCTGGGATTGTCAGTGAG[T/G]AAATGGCTTACTTTGAGGGGGAGCTGATTTTCAAACATTAGTTGTATTACATGCCATCTC	zebrafish dna sequence from clone ch73-360n3 in linkage group complete sequence
Cha_10655.1-104	0	0	NA	GGGGTTCTGTGAAACACAATAAAGGTGAAATAGTTGTCCGTTATGAGTTTCTTCGGCTTC[T/G]GGCAGAGTGCGGAGGTCGATATCGTTCTAAATGATGCCGAAACGAGAAAGAAAGTCGAAC	zebrafish dna sequence from clone dkey-83j7 in linkage group complete sequence
Cha_1068.2-349	0	0	NA	GTCGTTCATTTAACGCTTTTCTAAAGAAAGTATGAGAGCTGGTACACTACTGTAGTTTAA[A/G]GGGCCCTTACTTACTAGCAAGATATGGTACCTTTAATGCAGTCCCTTTATAACATATAGC	tetraodon nigroviridis full-length cdna
Cha_10682.1-183	0	0	NA	AGGAGAAGGAGAAGACGTGACGAGGGTTCTCTCCATCATCCACAGGAGCCCCGTCACTCA[C/G]AGAGCCGCTCAGACCTGGAGCAGACAGCTGTGGGGAACTCTGGAGGTTCTGCTGCAAAGG	0
Cha_10733.1-102	0.4125	0.452187	NA	TCCGCAAAGACCAAGTGGTCTTCTTAGGCACCCCCTTACCACCAGCCAAGCTAAACACAC[A/T]CACATAAACCTTAATTAAACATTGCATTTTTAAACACTTTAAACACATTACTAATATAGT	0
Cha_10780.2-216	0.275	0.328125	NS	CCCTTGGACTCAGAGACATTTCAGTACCTTTGGTAACCTGTCAAATGCCGCCGCCATCAT[C/G]GGTAACGCCAAGGTGGCCCAGCACGGGAAGACCGTGATGGGTGGGCTGGACAGAGCCGTG	oncorhynchus mykiss clone omyk-evn-514-365 hemoglobin subunit beta-4 complete cds
Cha_10782.1-206	0.273214	0.317856	NA	ACCCATGCCCTCCTTGTCCTCAACATTCTTACGCCAGTCACCAGCAGCGACTGCAGGCTC[A/C]TCCTTGACCTCCTTCTTCACCTGCTTCAGGTTGGATCTCATGTCCATGCTGACCTTGTGC	chu20112clupea harengus clone -beta troponin-i partial cds
Cha_10782.1-414	0	0	NA	ACCTTAAACTTCAGCTCTTCAACCTCTTTTGTTCCCTTTGTCACTTTGCCTGCTGCGTCG[A/C]TCGTCTCCTCATCGGCTTTGTCAATCTTCGCATGTAGGTCTTTGCACAATTTCTGATCAG	chu20112clupea harengus clone -beta troponin-i partial cds
Cha_1085.1-454	0	0	S	GCAAAGCTTATGCAGGTGTCACAGCGAAATGCACCAAAACATCCTTCAAAGTTGAAAATC[T/C]TGCAGAGGTGCCATGTATTACTTCAGAGTTATGGCTGAGAATGAATATGGTATTGGTTTA	danio rerio titin b mrna
Cha_10933.4-180	0.4625	0.430937	S	GTAGTAAATATAGTAAGTGTAGGATGGGTTCTTGACAATGTCCCACTCGTCTGGCTTGGG[A/G]CTCTTAGTGCAGAACATGTGGCCACTGTGCTTGGACTCGTCATCCACACTGTCAAAGCCT	salmo salar adenosine monophosphate deaminase 1 (isoform m) mrna
Cha_10970.2-156	0.0381579	0.0371866	NA	GTGCCTTTCCATCTGAGGTCAAGCAAGTCTTTCATCCCTCTGCATTCAGGATCTTTGGGT[A/T]GGGGCCACAGGACGACTGTGTGAGCCATGTCTCGCCTCCTGAACTCTGTGTCCTGCTCCT	xenopus laevis nicotinamide nucleotide transhydrogenase nuclear gene encoding mitochondrial mrna
Cha_10970.2-163	0.0192308	0.0184911	NA	TCCATCTGAGGTCAAGCAAGTCTTTCATCCCTCTGCATTCAGGATCTTTGGGTAGGGGCC[A/G]CAGGACGACTGTGTGAGCCATGTCTCGCCTCCTGAACTCTGTGTCCTGCTCCTGTGTGCC	xenopus laevis nicotinamide nucleotide transhydrogenase nuclear gene encoding mitochondrial mrna
Cha_1102.5-421	0.3125	0.294062	S	AATCCCCCAGCGTGCTCTGAAGGGACACTCTCACTTTGTGAGTGATGTTGTCATCTCCTC[T/C]GATGGCCAGTTTGCCCTGTCTGGCTCCTGGGATGGTACCCTCCGCCTCTGGGACCTTACT	esox lucius clone eluc-evq-506-011 guanine nucleotide-binding protein subunit beta-2-like 1 complete cds
Cha_1103.6-364	0	0	NS	ATCATGGGATAGGGTAGGTTGAAGAAAGTGAATTCCTGGCATGAAACACAGGTAGGAGAC[T/C]TCAAAGATAACTTGCAGATCAGATGCTTAAAGAAAACCAAGGCCAGTTACTGCAAGATAT	ictalurus furcatus clone cbfh14073 probable c-
Cha_1103.6-366	0	0	S	CATGGGATAGGGTAGGTTGAAGAAAGTGAATTCCTGGCATGAAACACAGGTAGGAGACCT[A/C]AAAGATAACTTGCAGATCAGATGCTTAAAGAAAACCAAGGCCAGTTACTGCAAGATATTG	ictalurus furcatus clone cbfh14073 probable c-
Cha_1104.1-937	0.4875	0.493437	NA	TCCCTTGAAGTCAAACCCGCAGGTGGATGGGTCGTAGTAGCGGTAGGCCTTCAGCTCCAT[T/C]CCAGCATCCCTGAAGATGGGTGTGTGGTTTCCCCACGAGGGCTTGGGCAGGTACACATCA	salmo salar clone ssal-rgf-502-338 aspartate mitochondrial precursor complete cds
Cha_11045.1-156	0.426103	0.451617	S	AATACGATGCAATACAAAAAAAATGCAATAGAATATGATACACAATGGGTGTCTCTTTTT[T/G]AACAATACCCAGGACCTCTGTCGCACGCTTGAGCCTTTGGATGTACGCAGTGAGTTTTCA	zebrafish dna sequence from clone ch211-11i22 in linkage group complete sequence
Cha_11045.1-203	0.0125	0.0121875	S	GGTGTCTCTTTTTGAACAATACCCAGGACCTCTGTCGCACGCTTGAGCCTTTGGATGTAC[T/G]CAGTGAGTTTTCACTTCTCAGGGTTTGCATATACTGGTGGTCAAGACTCTTCAAAATGAG	zebrafish dna sequence from clone ch211-11i22 in linkage group complete sequence
Cha_11183.5-167	0.0625	0.0603125	S	TCACCAATTGCTTTCTTCTTCCTCTGCAGGTATGACAATGAGTTTGGGTACAGCAACCGC[C/G]TCATCGACCTGATGTCGCACATGGCCACCAAGGAATAGAGTTAACCTTGCACTTTACATA	oncorhynchus mykiss glyceraldehyde 3-phosphate dehydrogenase mrna
Cha_11183.5-184	0	0	NA	CTTCCTCTGCAGGTATGACAATGAGTTTGGGTACAGCAACCGCGTCATCGACCTGATGTC[C/G]CACATGGCCACCAAGGAATAGAGTTAACCTTGCACTTTACATATACTGACCTGCTCCCCC	oncorhynchus mykiss glyceraldehyde 3-phosphate dehydrogenase mrna
Cha_11188.6-311	0.419444	0.383125	S	GCCGCGCGCCGGTTTGTTTCCCCGGTCCTCACCACCCTGGATCTCGTCTCCTTCTCCACC[C/G]TCATTCATCTCCTCGCGGGACGCGCTGGTGTAGGGGGGTCTGCGCCCGTAGCGCCGGCGC	carassius auratus mrna for y box protein complete cds
Cha_1119.2-850	0.467105	0.432839	S	CCAATGCGCAGAGACTCATAGTCATAACGAAAAGGGCTGTCATAGTCATCCGTTCCATCA[T/C]TCCTCATTGAAGAAGCGGGCATTTCCCTGCCAAAAGCTGATCCCAAAACAGGCACTAGAC	danio rerio fxyd domain containing ion transport regulator 6 like transcript variant mrna
Cha_11201.1-395	0.25	0.214375	NA	GGACCACCGCCGCCGCAACCGATCCACAGAGTCCCTGCAGCTGAATGTGCAGCGGCTGAA[A/G]GAGTACCGCTCCAAGCTCATCCTCTTCCCCAGGAAGGCCTCCGCTCCCAAGAAGGGCGAC	anguilla japonica mrna for activin complete cds
Cha_11251.1-316	0.025	0.02375	NA	ACTGCAGGCCATGTGCAGCGGTGTCCATCCGTCCTCGTCCCGCTGGTGCACGTCCGCCCC[A/G]TACGTCACCAGCAGCTTCACACACTCCAGGTTCCCCGAGAGCACCGCCTCATGCAGCGCC	oreochromis niloticus dysferlin-interacting protein 1-like mrna
Cha_11251.1-463	0.4375	0.395937	NA	CAGCCGCACCTTGCGCGCCCTCATGAACCGCCCAATCTGCTCCAGGTCGCCATGGCGCAC[A/G]ACGTCTTGGAAGATGATGTCGTTGGGGAACCGCACGGCGCGGGCGGGTTTGATGACCACC	oreochromis niloticus dysferlin-interacting protein 1-like mrna
Cha_1128.1-385	0.4375	0.456563	S	GGGCGCCTTCTTGTCCCCCACCGGTACCACCGGCACGAGCCGCAGCGGCCTGACCTCCCC[A/G]CCGGGCAGCGAGGCCTACTACGGCGAGACGGACAGCGATGCCGACGTGGTGGCCCAGGAG	PREDICTED: Oreochromis niloticus hypothetical protein LOC100697747 (LOC100697747), mRNA
Cha_1128.1-412	0.1375	0.127188	S	CACCGGCACGAGCCGCAGCGGCCTGACCTCCCCACCGGGCAGCGAGGCCTACTACGGCGA[T/G]ACGGACAGCGATGCCGACGTGGTGGCCCAGGAGCGGCAAAGGCGCCAGAAGCGCAGCAGC	PREDICTED: Oreochromis niloticus hypothetical protein LOC100697747 (LOC100697747), mRNA
Cha_11283.1-206	0.175	0.179375	NA	GGCTACTGCTGGTGTGTGGACCAAACCGGAACTGAGGTCCCTGGGTCACGCTCGCGCTTC[A/G]CCCGCCCCACCTGCCAGTGAGTGGCATCTGCCTGACGAGGAAGGAGCCTTCATCGCGATG	zebrafish dna sequence from clone dkey-201i24 in linkage group complete sequence
Cha_113.2-2374	0.419444	0.498364	NA	AACCAGCCTGTCCCATTGGCCCTTGATGTCATCATCCTCAGGCTGCTCTGTGACATAGAG[T/C]CCATCAAACTCCAGTTTGCGGGCCAGCTCCTTCTCCCGTTTGAAGATAACTAGGGGTACC	PREDICTED: Oreochromis niloticus hypothetical protein LOC100709030 (LOC100709030), mRNA
Cha_11309.1-174	0.3	0.314375	S	TGACATGAACTTGCACGAGACTCTTCTCAGGGGAATCTATGCCTATGGTTTTGAGAAACC[T/C]TCTGCCATTCAGCAGAGGGCCATCCTCCCTTGCATCAAGGGATATGATGTCATTGCACAA	danio rerio eukaryotic translation initiation factor isoform 1b mrna
Cha_11311.1-225	0.3	0.37875	S	AACTATGAATTAAATCACTAGGTTACTATCAAAAGAGCTCTGGAAAATAAAAGACGATGC[A/G]AAGTGTATACTCCCATGTTCACAGGGACGATGTGAGAAACTGCACATCTAGTGGACGATG	0
Cha_11326.1-244	0.3625	0.349687	S	CGGATTGGCACTGAGCACGGTGAAGGTCACGGTGACAGAACCTATGCCTGAGAGGGCGGA[A/G]ACAGTTTGGCAAATTAACGATGATTCTCACTCAGCAGCCAGCAGTCTATCCTGTCAGGCT	0
Cha_11326.1-297	0.475	0.456875	S	GGGCGGAAACAGTTTGGCAAATTAACGATGATTCTCACTCAGCAGCCAGCAGTCTATCCT[A/G]TCAGGCTCTCACCCTCCTCCATCTCTGCGCTTTAATGCATTATTTCATCTAACTGGGTAT	0
Cha_11350.1-152	0	0	NA	TCCTCATAACATATTGCTTGGCCTTTTGATTCCGTGCTTCACGAACACGTTCTCTGATCC[T/G]CCAAAGAACCCGTCCAGCGCAGGCGTAGCTCAAAAGGACAATGAGGATTGTCAAGCGACC	ailuropoda melanoleuca angiopoietin-related protein 2-like mrna
Cha_11353.2-424	0	0	NA	TGCTGCTGCAATCAAAGACAGAGCGAAAGCGATGGGCAAGTGGAACCTCAATCGCTTAGC[A/G]AGGAGCCCTCGCATGATTGGCTTTTGCAGGGACATTGTCAAATGCTGTAACGACCTTCAC	salmo salar clone ssal-evd-530-159 cytochrome c oxidase polypeptide vic-2 complete cds
Cha_1136.1-565	0.4	0.414375	S	TTGGGCGCTCCCTGGGTCGGGTGACAAACTGCCACCACATAGGGGGGAGGTCACCGTCCT[T/C]TCTGGCAGGAGGAAGGGCCTCACCCTTGGGGCCATCGACTGGGGTCTCCTCTTGCAGCTG	salmo salar clone hm4_1920 nadh dehydrogenase 1 beta subcomplex 9 complete cds
Cha_11426.3-271	0	0	S	ATCGTTTACGGTCGGAACTACGACGGTATCTGATCGTCTTCGAACCTCCGACTTTCGTTC[A/T]TGATTAATGAAAACATTCTTGGCAAATGCTTTCGCTTTCGTCCGTCTTGCGCCGGTCCAA	nematalosa erebi 18s ribosomal rna partial sequence
Cha_11430.2-283	0.407237	0.392677	NA	AACCTCCGACTTTCGTTCTTGATTAATGAAAACATTCTTGGCAAATGCTTTCGCTTTCGT[T/C]CGTCTTGCGCCGGTCCAAGAATTTCACCTCTAGCGGCGCAATACGAATGCCCCCGGCCCG	nematalosa erebi 18s ribosomal rna partial sequence
Cha_11434.1-589	0.4875	0.456562	S	CTCCTCCAGCCCTTCCCTCAAGCCCAAGGGTGCAAAGGGCAAGGAGAAGGCCAAGCCTGC[A/G]CCCAAACCACTGCATGTGCTGGACGTGATGAAGCACCAGCCCTACCAGCTGGACGCCTCG	ornithorhynchus anatinus synaptopodin 2 mrna
Cha_11443.1-226	0	0	NA	AACTGCAACTGTGATTTGACAGAAGGAATATTTTGCAACTAATGTTACATCAGACGGCTT[A/G]CAACGACTTACAACGGTTAATTCAAACCACTTCAACTTGTCTCTGCAACAGTTTCGTCTC	0
Cha_11490.1-148	0	0	NA	GCCGGTGTCCGAACAGGACTCCGGTACCAGAGTACCAGTGCCCAAGCAGCCACCAGTGCT[A/G]CCCGAGCACCACAAGGAGGATTTTGCTTTGAAATGACTGATCAACAGAAGGAATTTCAGG	salmo salar clone ssal-rgf-524-146 medium-chain specific acyl- mitochondrial precursor complete cds
Cha_11521.1-298	0.0652778	0.104672	S	ATGGAGGGGACTCATGGTGTCAGGCGCTCGCTTTCACAGCAAATGGCAACACAGAACTCG[T/C]ATAACATGCCACGGAGGTCTAGAATTAACAATTAAATGCATTTGAGAAACTGGAGAAAAG	zebrafish dna sequence from clone ch211-43f19 in linkage group complete sequence
Cha_11556.1-105	0.375	0.331875	S	CCACTCAGAGAGAGGAGCATCAACACAGCCAGGCACATGACCAAAGGAGAAGAACAGGAT[T/C]AGGAACAAAGAAGGAAAGAAATTACGAAAATACGGAATGAAAAGCGTATGGTTTAAGGAC	0
Cha_11556.1-286	0	0	NA	TTCCTCTCAACGTTTAGAATAGACAGGATCAGCGTCAGGGCGGCTAGATGCAGTAGCCAA[T/C]TTATAAATATATTGCAAATGCTCAGGCCTATTTTTATCCCTTAAAGTGGATGCAACCATT	0
Cha_11577.3-106	0.0125	0.0121875	S	CATTTCACCTCCAAAATGCTCTTTGTTGCCATTATGAAGTCAGGTGCGGAAACTATGCAC[A/T]AGTGGTGCCTGTTGGATGCTATGCAACATTGAGTGGGGGAGAGGAGGCGTCTTACATAAT	danio rerio cdna clone image:8998974
Cha_1162.1-193	0.025	0.02375	NA	TGCCTCTCAGCTCATCAGTCTCCTCTGTCGATATGTCATGGACAACTCTGTCAACTTTTC[T/G]TAGTTTTACTACCTCTTTCTCCCGGCCCACATCTGTGGGCTTGTCAACCTTCATGACTGA	danio rerio titin a mrna
Cha_11635.1-178	0.1625	0.184688	NA	AAACAATCCAAAGAACCATAGTATGCAGCCTCATGCAAATGTATCCAACCATCCTCTCGT[A/T]TGGTTTGCTCAGACTCTCCGCAGGCTCTTTCTGTACAATTTCACTCACTGTTTTGGCATT	0
Cha_1165.2-123	0.05	0.071875	NA	GGTCATTCCTCTTTGTTTTGCCTTTGAGATGTTGTTCTTGCCACTTACATTCCTGAATGT[T/G]CAGAAAATAATGGGATCCAGTTTTTGTATGATTATTTTTTTATATTACTTAGAATGGAAG	salmo salar clone ssal-rgf-530-169 eukaryotic translation initiation factor 5a-1 complete cds
Cha_11689.1-170	0	0	NA	CACATAACTCAGTTAAATCACATCAGTAGGGTAAAACTAACCTGTCTCACGACGGTCTAA[A/C]CCCAGCTCACGTTCCCTATTAGTGGGTGAACAATCCAACGCTTGGTGAATTCTGCTTCAC	PREDICTED: Danio rerio hypothetical protein LOC100331403 (LOC100331403), mRNA
Cha_117.1-661	0.45	0.490625	S	TTTTGGCCCTTTCACTTTGCCTTGGGGCACAGAGGGATTAAGTTCTATGCCAGGTAGTTC[A/C]GTTTTCTTGTTCTCCTTTTTTCTTTCACCTTTCCGCAATCCAATATTCAGCTCCAGGTCA	urobatis jamaicensis internal transcribed spacer and 28s ribosomal rna partial sequence
Cha_1170.1-250	0.325	0.314375	NA	AGACTCACCCATACCACAGTATTCACTCTCATTCTTTGAGCCAAACTTTAGCACAGGGCA[A/G]AGATCTACATCTCCAGAGTCTGTAGACTCTGATATAGAGTATGCCCTCACTGAGTTTATT	zebrafish dna sequence from clone dkey-14i8 in linkage group 7 contains the 3 end of the gene for a novel protein vertebrate ankyrin neuronal ( zgc: the 3 end of the gene for a novel protein vertebrate calcium calmodulin-dependent protein kinase ( kinase) ii delta ( zgc:101001)and two complete sequence
Cha_11721.1-172	0	0	NS	GCCGGTCTCCTCCAGTGTGCTCAAAGGTCCGAGTGGGATGCCCCAGAAGAGAAGCCACAG[T/C]GTGGAGTTGAGGTGGAGGCTGGAGCCACAGATGGACAGGGTCTGTCTGATCCCAGTCGAG	0
Cha_11737.1-472	0	0	S	ACGCCGTGTGCACTTAGACCTGCATGGCTTAATCTTTGAGACAAGCATATGTTACTGGCA[C/G]GCTGACGGTCTCCAGAGACCTCCCACTCTCAAAAGAAAGGAACTGGAGCAAAAAAAAAAG	18s rrna gene
Cha_1185.1-1105	0	0	NA	AAAGCTAGTTTCAGAGCTAAAGGCATAATGTATTGGTTAGCATTAGTGCTGTGCACACAG[T/C]CATAGCTTAGCTAGTTTCAGAGCTAAAGACATAATGTATAGATACACATGTATGTATATG	danio rerio ubiquitin specific peptidase 28 mrna
Cha_11852.1-200	0.558553	0.491416	S	CACCATTGTCTTCTTCAACCCCTGGTCCACTCATTTCATTTCACAGAACAAACTGGTGAA[C/G]TGCAGTGCCTTTTGCCAGAGACATTTTAACTTAAATGCTTGTCAGACCGTTTTCAAACTT	0
Cha_11866.2-263	0.479605	0.421936	NS	GCATTGACTTGACTGCAGGGGTAATATTTATGGGACTGTTGGTGGCTGTGTGTGTGCTCC[T/C]ATAGTGTGCCTGTTACTCACTCAGGTCTTGGCAGGACAGGAGAGGAGAGTGTACTGCATT	0
Cha_11866.2-416	0	0	NA	TTTAGTCCTTTTGTGTACTAGTGCTGTAGATGCTGGTGTTACACAATGCAGGTTACACAA[T/C]GTCGTGTCTTTATTGTAGCATTTTGTTGCCTCCTAATTGCATTATGTAACACCCATTCAG	0
Cha_11896.1-201	0.0875	0.101562	S	GCTTGGCTGTCGTATTGTTTGGTTTTAGTGGTTTAGTTTGTGCCCCCACCGCGATGAAAC[A/G]TCTTAAGATGTCTCATTCAGCTGGGTCCTTAGGAACAAGAGCGGGATGAAGAAAAACAAG	0
Cha_11896.1-381	0.35307	0.365992	NA	CTATATCCTCTTCCCCCTCTTCTAATCTACTCCAGCAGTGTAGACACACATACCAGTAGC[C/G]CTTTATTGATCCCAGGTATGGGGAAGAGGATGTTTATTTTTTTCTCGCGCACTCTATTGT	0
Cha_1191.1-540	0	0	NA	ACGACATCTAAACACGGATGGACTGAACAAGAGAGAAACCCACCCCGACACACAATTCTC[T/G]GTCTCTCCTTTCTCCATGAAGATGTACATTTGTGTGTTTTTGTCAGTTTTCTAACATTCA	0
Cha_11922.3-225	0.4125	0.440937	NA	TGCCAAGCTTATCTTAAAGTCCGTGAACTGCCTATGACGCAGACTGTCGCACTTCTGACG[A/T]GTCGGCTCGTGCGTCGATGAAGAACGCAGCTAGCTGCGAGAATTAATGTGAATTGCAGGA	sabanejewia romanica large subunit ribosomal rna partial sequence
Cha_11937.1-298	0.4	0.430625	NA	ATTCATCCTGCTGCATATTAGCTGCATGAGACCGCAAACACGTGAGGGCTTTAACAGAGG[T/G]ATCGAATCCATACTTGCTTTACACACCAACACACATATACGTTGATGCAAGGGCCGCACA	0
Cha_11943.1-97	0.025	0.024375	NA	TACATTTAATAAATAAAATATGAAACGTTGTTAGTGGATGTGTGGCTATTATGTTGTGCT[A/G]TCATTAAAAAAAAAATGAAACCATGGACACCACAATGTTTTAACGTGTTCTTGGGCACTG	0
Cha_11943.1-201	0.075	0.070625	NA	CGTGTTCTTGGGCACTGTGTAATATTAAAAGGTAATGGTTGTTCATACAAACAAAATCCT[T/C]CCAAAATGGCTGGGATGACAGAAACAAAACAGAAGCTGAGTACTCCTGAAACTAAGGTAT	0
Cha_11962.1-59	0	0	NA	CTGCTGGACTTGGTGGCTGCAGTTGGCGCTGGTGAAGCTGACGATCAGCTGGAGTTTC[T/G]CCGTGGCGTAGTCCACAAACTGCCTCTTCAGCGAGCGCTCCTTCGCCTTCGTGGTCCAGG	salmo salar clone ssal-rgf-524-219 mitofusin-1 partial cds
Cha_1203.1-312	0	0	NA	CACGCCTGCAGAGTTACAGGCGCGCACACGGAAGCTGTACGCCTTCCCCTCGGACAGGTC[A/G]AACAGAGCGAAGCGGGGTGACTTCACAGGGATCTCTGTGTTGACGCGCTGCCAGCTGTCT	oreochromis niloticus myomesin-1-like mrna
Cha_1208.1-528	0.226974	0.19792	NA	TACTAGCATTCCTGCTTCCTACAACACCATCACGCAGTGCATGGACAGAAGGTACTTCTT[A/C]AAGCCAGTGTCCCTTACAGAAAACAAATATGACAAGCACCATTCCAAACCATTTTCCACC	0
Cha_12114.1-98	0.3	0.281875	NA	GCGCTCATCCCCAGCTGGGAAGAACTTGAGTGTGGGGAAGCTGTGGACTTTGACGACCTC[A/G]ATCTCGTTGGCTGTGGAGTCCATCTTGGCCACTATGATGTCGTCGTGGTTCTTGTACTTC	ictalurus punctatus clone c154jja08 protein disulfide-isomerase partial cds
Cha_12119.7-153	0.475	0.458125	S	CTCAACACCACTGCTGCTCGGGAAAAACGGCATTGAGAAGAACCTGGGCCTGGGCAAGCT[A/G]ACTGCCTTTGAGGAGAAGCTGGTCGCTGACGCCATCGGCGAGCTCAAGTCCTCCATCAAG	osmerus mordax clone omor-rgc-510-270 malate mitochondrial precursor complete cds
Cha_12119.9-83	0	0	NA	TGGTGAAGCCATGGGAAGGTTGGATCAGTAACAAGCTGCTATGTCACCCGTCATGATGAA[T/G]ACTCGACTCAAAAGATGCTCCGGACAGATCAAACTGGACTACATAAATAAGTGCTCGTTC	takifugu rubripes clone complete sequence
Cha_1212.1-650	0.0125	0.0121875	S	AGCTACATGATTAAGAGCAAGGAGGAAAAGGTGTATATGTATGCGATGACAGCTTGTAAC[T/C]CGTTGACCCACGTTGCTCATACGCATACATACATACCCAGTTAGCCGTACTCATGGCAGC	tetraodon nigroviridis full-length cdna
Cha_1212.4-260	0.425	0.456875	NA	GCCCGAGGCAGAGCCCGAGCCTGAGCCTGAGCCTGAACCAGAGGCAGCTCCCGAGCCCGA[A/G]CCTGAGCCTGAGCCTGAAGAAGAGCCTGAGCCTGAGCCTGAGCCTGAGCCTGAAGAAGAG	hippoglossus hippoglossus skeletal muscle fast troponin t embryonic larval isoform complete cds
Cha_1212.5-251	0	0	S	TGGAAGTAGAGGTAGCTCCAGAGGTTGCCCCGGAGGCCGAGGCAGCTCCAGAACCAGAGG[T/C]CGAGGCTGTGGCCGAGCCCGAGCCCGAGCCCGAGGCAGAGCCCGAGCCTGAGCCTGAGCC	hippoglossus hippoglossus skeletal muscle fast troponin t embryonic larval isoform complete cds
Cha_12122.1-188	0	0	NA	AGGCTGGCCAGTAGGCAGAAGTGAGGAGTTTGAGAACCGGAGGAACCAATCAGTGTACTG[T/C]GAGAACCCTCAGGGAGTGGACTACTGTGACCAGCGTGCGACTCCAAGAGCCAAGCCCCCC	0
Cha_12139.2-102	0.448611	0.40539	NA	GCCTGCAGCCAAGTCTCAATGTTAATAAATAAGTTGGATTAAAAAAAAAAAAGTATTATA[A/G]ATCTAGCACATGAGAGGAACCTCGAGTCCCTCCAGTATTATGTGCACATGGCTGGAGTAG	0
Cha_12139.2-288	0.471711	0.422906	NA	GGTATGTGTGCATGTGTGTGTGAGACCATGCTTGGTCTGCCTGGGTATGTGTGTGATCTA[A/G]AGTGTGAAGACACACCTCTAAGACAAGATTAGTCTTTTTTTTAAACAGAAGATCACCAAC	0
Cha_12154.1-272	0.3375	0.400937	NA	CCACGGGGGAAAAAGAGCTTGGTGCCAGTAGACAATAAGCTGAACATGCACAGGCTTCGT[A/G]GCTTTGGTACAGGCAAGGTTTTTAAGAGAAACCATTTTTTTTTTAAGTGAAAATAGCAGT	ictalurus punctatus mitochondrial creatine kinase s-type nuclear gene encoding mitochondrial mrna
Cha_12187.4-197	0.5	0.4375	NA	CACCAACCAGACACGAAACTGCTACCAGAATTATCTTGACTTTCACAGGTGTAATAAGGC[T/C]CTGTCCGACAAAGGCCAGGAAACATCCCCATGTGACTGGTACCAGAGGGTCTACAAGAGT	danio rerio zgc:66195 (zgc:66195) mrna
Cha_12196.1-100	0.275	0.251875	NA	GCGCGGGCCCTCCACACCCGGAGGGAAACTCATCCTCCCCGCCCCCCAGGTCCCTCCCCC[A/C]AGCAGCACGAGGGCACCCAGCCCGCAGGTGGTCTACCAGGTGTCCCCCGGCAGCCAGAGC	oreochromis niloticus at rich interactive domain 2 ( rfx-like) mrna
Cha_12216.1-226	0	0	NA	GCTGTGCAGGGGAACCACCACAGGCAGACGCCCCACAAACTCTGGGATCATACCGAACTC[A/G]ATGAGATCCCGGGCCTCCACGTGCCTCAGCAGCCGGTCCTTCTCCTCCATCTCCGCCACG	salmo salar clone ssal-rgf-525-073 atp-dependent clp protease atp-binding subunit clpx- mitochondrial precursor complete cds
Cha_12219.1-292	0	0	NS	AATAGCGCCTGCCTGCTGCCTCTGTCAGACAAGCCTTTATGCTGGGATGTTACACTGAGT[A/G]CACTGAGAAAGAAAATCAGAAAGGCTGCAGTAAGCTTGGATGATCTACAGTAGAAACTAA	0
Cha_1222.2-498	0.282895	0.337	S	CTATATAACTCCGCAGGCATCCACACCTGCATTAACACTACTTAAGTACATATGTTTATA[T/C]ACACATACAGTACATTCATACTACGCCTATTAGGAGGTGACCCACTTTGCCTCTCTGTTG	oncorhynchus mykiss valosin containing protein mrna
Cha_1222.2-738	0.525	0.48125	S	TTAGTTTTGGTGTGAATAAAGGGGGGCTGTTTATCATGCACTGTTGTTATGGAGAGATGA[A/C]ACTAGCGAAAATAGAAGGACTTTTCCTATGTTTCCTTCATGGGTTTTACGAGTGTTCCTC	oncorhynchus mykiss valosin containing protein mrna
Cha_1227.1-286	0.2	0.215	NA	GACGCACAGCGCTGATCGCAAGACCTCTGAAGAAGTCCTTGATAGATTCCTCCGAGACAT[A/C]GTAGGGCAGATTACCCAGGAAGGCGGTGTAGGGGGGGCTCTTGGGCAGGCGGGAGCGGTC	salmo salar clone ssal-rgf-535-163 eukaryotic translation initiation factor 4b partial cds
Cha_12276.1-143	0.1125	0.127812	NA	CCGAACGAGCGAGACGTTGTAACGGGAGATCGCCGGCCTCTTCTCTCAGCCCCAGAGGAG[A/G]GAGACGGAGTCCTGGCACTCTCCAGCAGAGGACAAGATGACATCGCTCTCTCTCTCTGTC	0
Cha_1228.3-112	0	0	S	TTAATATTTAGAGACCTGCTGGGGTTCTACGCCTATATAACCTGATCTAGGTGTCATCAT[T/G]ATTTTTTCATTTTATTTTGAATATTCATTTTCTGTATCATTAATATGAGATTTAAAAGCT	0
Cha_12285.1-573	0.1875	0.187812	NA	CCTTACGCGAGTGCCAGTGGAACTGACCAATGGGATGCTTGCCCGAGCAGACAACAGTAC[A/G]GGGCAAGTAACAAATGCTTAAGAAGGAAGTGAACTTATGACGATGAATTGGTTTATTAAT	nematalosa erebi 18s ribosomal rna partial sequence
Cha_12303.1-146	0	0	NA	TTGACTGCTCTCTGACTAAGCATACGCCTCTGTTGTCTTCTCTGAGGTTCTTGCAAGGTG[T/C]ACACCAAACCACTGCTACCATCACTGGGTGCGATGCACAGGTCCTTCTGCTTAAAATAGA	0
Cha_12381.1-143	0	0	NA	CTACAAAGCAGTGAAATCAAAGGATGTAAGAGAATATGTGAAATGGATGATGTACTGGAT[T/C]ATATTTGCCCTTTTCACAACAGCTGAAGTCCTCACAGACATCTTCCTATACTGGGTCCCC	oreochromis niloticus receptor expression-enhancing protein 2-like mrna
Cha_12394.1-99	0.025	0.024375	NS	CTCCATCAACCTGTCCAGACCCTCAGCTCCTCCAGTCCAGTTTCTCATCAGCTAAGGAGA[A/C]CAAACAAGTGCCAAGATGTCTGAAAAAAAGATGACCTCAAGCCGCAAGCATCATCTGAAG	chu20112clupea harengus clone -beta troponin-i partial cds
Cha_124.5-385	0	0	NA	CTTTCGTATGACGTGTTGTATCAGTGCACTTGTGGTTTGCTTAGAGGAGTGTTTGGTTAG[A/C]GGTAACTGGTCTAATGTTTCAGCCGTGGGGACAAAATGGTACGGAATGATTGCTGAGCTC	0
Cha_124.5-901	0.3875	0.362187	S	GCTGAATGGGGAGTCACTGCTGATATGGAACCTGGTTTGGAAGGAGTGGGTAGGGGCAGT[A/G]GGGATGATTTCAGCTCAGAGGCATGCTCTTCAGAGGGCAGCTTTTCAGAGGGTGAGCTCC	sebastes schlegelii clone: brf 11- induced by treatment of lps and con a pma
Cha_124.13-69	0.125	0.11625	S	CATAGGCAGCTGCAGAGGAGGTCCTTTCTTCAGAAACGATCACAGGGCCTTTGTACTGTA[T/C]GCTTAGCGGTAACTGGTCTAATGTTTCAGCCGTGGGGACAAAATGGTACGGAATGATTGC	sebastes schlegelii clone: brf 11- induced by treatment of lps and con a pma
Cha_12436.1-187	0.3875	0.357813	NA	TAGTCAGATCAAAGACTTTTGTCAGCCTTTCACTAGAGGGGGTATTCCAAGTACACAGTG[T/C]AGTGACCAACCCGGATAAGTGAACTAAAAGAAGTGCCCTATGGCTTTGTTCTGCTAGGAG	0
Cha_1256.1-227	0.47291	0.469525	NA	CGCCGCTACTGGGGGAATCCTGGTTAGTTTCTTTTCCTCCGCTTAGTAATATGCTTCAGT[A/C]GACAGATAAAACAGCTTGTAGGCTACTGATACCAGCGGTCCTCAGTCATGGCGATATGAA	clupea harengus 28s 5 end ( and c2 domains)
Cha_1256.1-228	0.475	0.479375	NA	GCCGCTACTGGGGGAATCCTGGTTAGTTTCTTTTCCTCCGCTTAGTAATATGCTTCAGTC[C/G]ACAGATAAAACAGCTTGTAGGCTACTGATACCAGCGGTCCTCAGTCATGGCGATATGAAA	clupea harengus 28s 5 end ( and c2 domains)
Cha_12575.1-280	0.25	0.233125	NA	CCAGTTTACTGGCTTTGCCAAGTACTTCAACGCATGGACCATCACAGGCAGGAGGAACTG[T/C]GTCCTTCTAACATATGCAAGCATAGCTACCATTGCCCTCTTCTTCAAGCTGAAGCCCAAG	salmo salar clone ssal-evd-546-374 up-regulated during skeletal muscle growth protein 5 complete cds
Cha_12608.1-222	0	0	NA	GTCCGCTTTGACAAAGGAGGCGAAGACGCCGTCTTCCTGTTCGAGTAATGTCTCTGGTTT[A/G]TCGTACTCCAAGATGTTCCCTCGCTTCATCACGATCACCAGGTCAGCCGTCAGGATGGTG	oreochromis niloticus atp-binding sub-family c (cftr mrp) member 8 mrna
Cha_12667.1-319	0.5375	0.488437	NA	AAGCGGATGGAACAGGAAGCGGCTGATCTTATAACTGCAAAGGCAGCATACATGAATGAG[A/C]ACTGCCCAGAGCTCTCTCTTCCCAGTGGGGTGGAGGAACTACAGAAATTGTGCAAAGAGC	chu20112clupea harengus clone -beta troponin-i partial cds
Cha_12667.2-217	0.5	0.495625	S	GAAAGGTGTGAAGAAGCCAGCTCTGAAGAAAGTGCGCTTGTCCGCTGATCAGATGCTTCA[T/G]GCTCTGCTGGGCTCCAAGCACAAGGTCAGCATGGACATGAGATCCAACCTGAAGCAGGTG	chu20112clupea harengus clone -beta troponin-i partial cds
Cha_12712.2-224	0	0	NA	CCGAGGATGGATTCAGAGGAGGGACCAGACGCCAGAACAGGTTCGGGATCAGGACCAGGC[A/G]TTGAATGTTGGAAAGAACCAGTGGTTGACTCAAAGACAGAATCAGAAGTCGAAGAATGAA	0
Cha_128.1-852	0.340789	0.49299	NS	GAAGTGGCAGTGTGCGCATGCCCCCTGCGCCTCAGGCCCCAGTCAACTCAGCTTAGGTTT[A/C]ATTTCAGCTCATCTTGTCACGTGCCAGTAAATGCTACATCAGGGACAATGTCTGCTTTTC	oreochromis niloticus fructose- -bisphosphatase isozyme 2-like mrna
Cha_12812.1-169	0.316667	0.361258	S	CTTTGTGTGGATTTCCAGTTAGTGGAATATATCTCTTTATTTCCCCCTGCCCTACTCGTT[A/G]TGATTTTAAGTTTTTATGCACTTTACCTTACTCACTGTGTAGGACTGCGCCTGAATCTTT	danio rerio zgc:55512 (zgc:55512) mrna
Cha_12826.2-173	0	0	NA	AATGCTTCTAAGCGAACGAATCACCCCATGGATCATTTCTTGCTCAGGAACCAACGACAG[A/C]CCGCTGCTGTTATTATGGGACAATTTTGTACAAGTTTTTTTCCAGCCAACGATTTGTTTT	clupea harengus alpha actin complete cds
Cha_1287.2-364	0.330263	0.392578	NA	GCCATTGACATCGAGGAAGTTGCCACTGAGAATCCCTGCCTCAACCATCACTGCAAGAAG[A/G]GCAAGGTCTGTGAGGTTGATGATGACAACAGCCCCATGTGTGTGTGCCAGGACCCTACCA	danio rerio sparc complete cds
Cha_12888.1-297	0.4375	0.482812	NA	TTCGTCAATGCCACTTTTTTTCCTCCTCCACATTCGCTCTCTTTTCAATCGGTAACACCC[T/G]GGGATCAGATGCCACAGACACAGTTGTGTCTAATGTGGTCATTTCACCTTAAATTTGTAC	salmo salar clone hm5_0991 creatine kinase-3 complete cds
Cha_1296.1-426	0	0	NS	TGAGGGAGCTGCTCTGAAGAGGAAGGCCATGGAGGTGGACGCTCCCAAACGCAGATCGGA[A/G]AGAGATCTGGAGCTGGAACTGGGTGATGACTACATTTTGGACCTGCAGAAGTACTGGGAT	gasterosteus aculeatus clone cnb226-c02 mrna sequence
Cha_13055.1-102	0.425	0.44375	S	GCAACAACAGCAGCAGAAAGCCTCTGCACTGTCCCCCAATGCTAAGGAGTTTGTGTTCCC[T/C]AACCTTCAGGGCCCAGGCAGTGCCGGAGGAGCGTTTGGAGGTGACAACCCCCTCAATCTC	ictalurus furcatus clone cbzc10893 tob1 complete cds
Cha_1309.1-543	0	0	S	CTCAAGTTTGCCCCCTGCTGGTGAAACATGTGGCAAATAATGCCCAGATTGATTATTCTT[T/C]TGACAGGCATGGGCTGTAGGCCTTTGCAGTAGTTTAAGTATCAGTTTTGGTGGTCATCAT	0
Cha_13092.6-168	0.125	0.13625	S	GACCTTGTCAAAGTTTCTCTGCTTCTTGTCAAGGTTGGCAGCCAGACCATTGGCTCTCTC[T/C]ACATCAACCATGAGGTCCTCAACCTCACCCTGGAGTCTCTGCTTGGTTTTATCCAGAGAA	coryphaenoides armatus mrna for myosin heavy complete cds
Cha_13178.2-184	0.3125	0.262813	NA	GGGAAAGGGAAGAACCAAGAGAGAAAGTGAATTGAACACTAATCGCCATAGCCCCTCTGG[A/G]CACGAGCGCAAAATTGCGGAAAAATTCCGTAACAGTGAACTGAAACGTCGGAGGACGAAG	salmo salar clone ssal-evf-573-322 nuclear protein 1 complete cds
Cha_13197.3-287	0.544737	0.455035	S	GCTGCTGATGAGATGAGGGATGCCTTAGGTGCAGTCTGAATTAAGGCAGAGCTGTCGCTC[A/G]TAACTCGGCAGTTTGTGTTTCTCTGTTTCTGTCTTTGTTCTGTCCATTGTTGTTGCTGGG	salmo salar clone ssal-evd-521-296 adenylate kinase complete cds
Cha_13197.4-115	0.4625	0.432812	S	GAGTATGTAGACAGAGCAGGCTTGGGGTGGGATGGGGGGCGGCGGTGGTGGTGGTAGCCG[A/C]TGCTGATGAGATGAGGGATGCCTTAGGTGCAGTCTGAATTAAGGCAGAGCTGTCGCTCGT	0
Cha_13197.4-202	0.4375	0.435312	S	GTGCAGTCTGAATTAAGGCAGAGCTGTCGCTCGTAACTCGGCAGTTTGTGTTTCTCTGTT[T/C]CTGTCTTTGTTCTGTCCATTGTTGTTGCTGGGGATGGGGGAAATGTTGACGAGGAGGAAT	0
Cha_1322.1-1077	0.2375	0.204688	NS	TGTTTTTGTGTTTTGTGTGTGTATTAGCATTAGAACCTCACATTGTCAGTAGTCAGGGTG[A/C]GCAACAAGCAAGTGTGCCACAGTGACACCATCTGCTGTGCTAAAAAAAACATGAAATAAT	salmo salar thiamine triphosphatase mrna
Cha_1332.3-195	0	0	S	GACCTTCACATAAGCGCCCGGGTCTTCACTCCACCCTGCCGTCCATAATAGCCGAGAAAC[A/G]CCCAGCTGCCCTGCCTGACTCTCCTATGCCAATGTCCCTCCTGTTCCAAGGCTGACATAC	danio rerio glutamate mitochondrial-like mrna
Cha_13329.1-154	0.4375	0.387187	NA	ACATGGCACAGATTTCATCTGGGGCTTGTTCCACACGTTCTGCTGGCAGTGGGTCACGGC[A/T]CCGCAAATGGAGGCAGTCTTCACATTCTGGCACCAGTAGGGGGGGCCGCGGGCACACTGC	osmerus mordax clone omor-eva-511-062 proactivator polypeptide precursor complete cds
Cha_13329.1-270	0	0	NA	ACTGCTCTGTCCCGAGCAGGGGGGTGGCCACAGCTGTCGTGATAAAGAGAGCGAGAAGTA[A/G]CATGGTGTCGCTCAATTAGTGAGAAGTTGATTTGTGTCCAATTCTTTGTGTGGTCTTCTC	osmerus mordax clone omor-eva-511-062 proactivator polypeptide precursor complete cds
Cha_1334.1-244	0.275	0.221875	NA	GGCATGGTCACAGTCGCGCGCCATGTGGCCTGCCTTGCCACAGTTGTAGCAGCACTGCTC[A/G]CGTTCCTTCTTGGGCTCCTTGCAATCTCTGGAGATGTGACCGCTCCTGCCACAGTTGTAG	salmo salar clone ssal-evf-521-212 cellular nucleic acid-binding protein complete cds
Cha_13371.3-81	0.280263	0.227477	NA	AGGGAGCCTGAGAAACGGCTACCACATCCAAGGAAGGCAGCAGGCGCGCAAATTACCCAT[T/C]ACCGTGTCGGTAATGACGAAAAATAACAATACAGGTCTCTTTCGAGGCCCTGTAATTGGA	nematalosa erebi 18s ribosomal rna partial sequence
Cha_13371.4-482	0	0	NS	CATAACTGATTTAATGAGCCATTCGCAGTTTCACTGTCACGCCGTGTGCACTTAGACCTG[A/C]ATGGCTCATTAAATCAGTTATGGTTCCTTTGATCGCTCCCACCCGTACTTGGATAACTGT	hyperlophus vittatus 18s ribosomal rna partial sequence
Cha_13381.3-206	0.45	0.428125	S	AGATTAGGGCTTGTTGTGATCATCCTGATGTATACGCTTGGAAGATAGCTGTATTGGCCC[A/G]GTCGGGGTCACTCAGAAGATTAATATTAATCTTCTTGTGAAATAAATGTATTGGTGCAAT	0
Cha_13381.3-209	0.25	0.235625	S	TTAGGGCTTGTTGTGATCATCCTGATGTATACGCTTGGAAGATAGCTGTATTGGCCCGGT[T/C]GGGGTCACTCAGAAGATTAATATTAATCTTCTTGTGAAATAAATGTATTGGTGCAATACC	0
Cha_13427.1-146	0.025	0.0486807	NA	GGTGGGGGGTGGTGGGGGAGCAGTTGAATGGTGCATGAATGACAGCTGTAATGTACTCGG[T/C]GCCGAATGACTACATGGACAGGATGTTAGAACTGAATAACTGCCGATTTCCAGATCTTCA	0
Cha_13439.1-183	0	0	NA	AGGGGAGACTAAGGAATGGGGAGGAGGGGGTAGGATCATAATACGGAGAGGATTGGGCTG[A/C]AATGACAGGACAGGGAGAGGTGTTATGCATGCCAATAATATGCCAAGCATCTGTAGTGTG	0
Cha_13534.2-108	0.277632	0.270216	NA	TGCTCAGAAGTAAATGGAAGTAATGCATCTTTTGTATTTTCAAAATAAGTAAGACATCAA[A/G]CCATCAGACAAGGGAGCAGCCAGGAAGTCTTTTCCTCCCTGATGGTTTCAAAAGACACTC	ictalurus punctatus creatine kinase mrna
Cha_13585.1-148	0.3125	0.292187	NA	TTTGAGAGCTGGGTCTACAAGTTCGTGACGGCATTTTATGAGCGAGAGCCCAGTGCCAAT[A/G]TCATTGTAGTGGACTGGCTAGATCGGGCAAGCCAACACTACCCCATCTCTGCGGAAAACA	paralichthys olivaceus lipoprotein lipase complete cds
Cha_13613.3-277	0	0	NA	GTCGCCCGGGGGCTCGTACTCCTCAGGCTCCGCCTCCACCGCAGACAGCCCCGCCCCCTT[T/G]GGCACCTTAGTCACCGCCACTGATGGCAGCTCAGTGTCACCCTGGTAGATGACCACCCTG	danio rerio zgc: mrna (cdna clone mgc:158664 image:7252030) complete cds
Cha_13613.3-621	0.0625	0.0590625	S	CCTTCATGCGCGCCTGGCTGTTCTGGACGCCCTCCAGCACGCCCGACACACGCTCCAACA[A/G]CGCCAACACCGACAGGCCACACTCCGTCTCCACGCCCAGCTGAGCCATCGCTCTCACACA	danio rerio zgc: mrna (cdna clone mgc:158664 image:7252030) complete cds
Cha_13644.1-133	0	0	NA	CACTAATTAGATGACGAGGCATTTGGCTACCTTAAGAGAGTCATAGTTACTCCCGCCGTT[T/C]ACCCGCGCTTCATTGAATTTCTTCACTTCGACATTCAGAGCACTGGGCAGAAATCACATC	xenopus tropicalis hypothetical loc100487653 partial miscrna
Cha_1365.1-271	0.4625	0.432188	NS	TACTATCATGTGAAGTGAATGACATGTATTTGAGACACGTCTATATCTGAGACATGCGCT[A/G]TCAGTGAATATTTTCTATGTTTCTCCTGTACAGATAAAGACCCTTATACCCTGCCTTTGT	0
Cha_13701.5-212	0.505921	0.410027	S	AGAGTAAAACCTCTGAATTCATGTCACTTTTATCTGGATAAAATATCCTGGTTAATGTGA[T/C]TATTCCAACAATGCATCTGGACCCCGCCTACGTGCTGTCCAGCCGTGTGCGCACAGGCCG	clupea harengus skeletal muscle myosin heavy chain light meromyosin partial cds
Cha_13757.1-184	0.166447	0.315522	S	CATAGGTGCAGAGAACAGCCAAGTGGATGCTTTCTCTGGAATGGACTGGATGGCGGAGAA[A/G]ATCGATCTCAGCGACTTTGACCTCCAATCTCTCATTGGGTCCTGCGAGTCAGACGAGCCG	ctenopharyngodon idella activating transcription factor 4 complete cds
Cha_1376.1-411	0	0	NA	CTCCCATTTTGAGAACCAGTGTTCGGGGCCGTGTCCCTGTATCTCGGCGTCGCTCTCCTC[T/C]CTCTTCTTATCCTCCATAGCTTGGCTATCGGTTTGGATCTCTTTCCAATGCGTCAGTCAC	gasterosteus aculeatus clone cnb185-a06 mrna sequence
Cha_139.1-435	0.0125	0.0121875	S	CCTGTCATCGAAGCCCGTTGTTGGGTCCGATGTGAAAGGTTTCGCAGGGTCGGGTGTTGT[A/G]TCCGTCTCGGTGACATAGCTCCGCACAAGATGAGATCCCATGGCGGCAGAAAGCTCTCTT	salmo salar clone ssal-rgg-509-154 nadh dehydrogenase 1 beta subcomplex subunit 7 complete cds
Cha_139.1-525	0.240132	0.248044	S	ATGAGATCCCATGGCGGCAGAAAGCTCTCTTTGTTATATACAATAAAGTCTAGCATGCAA[T/C]ACCACCGAAACACGAAGAATTCACAAGCCGACCATTCGGTCACCTCCAAATGTTACTACC	salmo salar clone ssal-rgg-509-154 nadh dehydrogenase 1 beta subcomplex subunit 7 complete cds
Cha_140.1-587	0.4625	0.489687	S	TCCATATGGCGGTGGACGTCCCGGCCGTGTGAAGAGAAAGAACGCCAAGAAGGGCCAGGC[A/T]GGAGCTGGAGGAGCTGATGATGAAGAGGAGGACTAAGCTGGATGATGAAGAGGGGACTGA	salmo salar clone ssal-eve-507-061 40s ribosomal protein s9 complete cds
Cha_140.3-229	0.3375	0.349062	S	ATCAAATTGAAATATAAAAACTATTGATTGGTGTACTGAGTACTGAATGGTTGGTAAAAT[A/G]TGTAGTACCTACAATAATGCATTACGAACACATCTGTTAGGGTATTATGAGCGTATTGCC	0
Cha_140.3-293	0	0	NA	AGTACCTACAATAATGCATTACGAACACATCTGTTAGGGTATTATGAGCGTATTGCCTTT[C/G]ATCTACATGCATGACTGAACGGCTCACAATGGCTCCCAATACAATGTTCCCATGCATCCC	0
Cha_140.3-321	0	0	NS	ATCTGTTAGGGTATTATGAGCGTATTGCCTTTCATCTACATGCATGACTGAACGGCTCAC[A/G]ATGGCTCCCAATACAATGTTCCCATGCATCCCCAAACACAAGTGACTTTGGGCCAAGGGC	0
Cha_1400.3-233	0.425	0.498125	NA	GGCTTCTTAATTTAGCTACTGAAACCCTCATGCCTAGTATATAATCTATCCATCTCTGCT[T/C]CAAACACACCTGGTTAAAGTTAGTGTGATTAGAATGCTGTTGAATAGCTAAATCTAGTGG	0
Cha_1400.3-575	0.35	0.363125	NA	GTAGTTTAGTGTTGTTAGGTGTATCCTGGCAACCACAGGTGGACAGTACTGGAAGTACTG[C/G]TGTTCCATTACCATCTGTATAAGTCATCACTCGGCTTTCTTCTTCACCTCCTTGCCTTTG	0
Cha_14030.2-86	0	0	NA	CCAGTCCTTGATGGTGGCCAGGATGGTTTCCTTCACGGCGGGAGTCAGGGGGACACGGGT[T/G]GTGGCAGAGACACACTCCGTTGTCTGGCCCTCGCCACCCGTGACACCCCCCTCAAGGTTG	mnu65229makaira nigricans sarcoplasmic endoplasmic reticulum calcium atpase 1b complete cds
Cha_14067.1-259	0.4625	0.386562	NA	GAGGAGGATCGCTGGGATCCACCGGATTCAATGGGATCCACTGGATTCAATGGGATCCAC[T/C]GCAACGCTGCCTCTCCGGCTCATTCTGCTCCCCTTACTTGTGACTGTGTTCCTTGTTGTT	0
Cha_14069.1-160	0.325	0.29875	NA	AAAAGGCCAGTGTATCAGAGTCTGCATTTAGGACCACTAGGAACTGGTGTCTGGAGAAGG[A/G]GGTGGTTGCCGAGACAGCGTTGCTAGGCAATGGAGCTGTTCTCGATGCACAGCAGCACGT	PREDICTED: Oreochromis niloticus hypothetical protein LOC100712198 (LOC100712198), mRNA
Cha_141.1-805	0.341447	0.319919	NA	GGAGAACTCAGGTGTTGACGTTGTGCAGTTGGACGGAAGAAGGACGAAGGAGCAACTGTA[T/C]AATGCCGTTTACGGGGACATCATGAACAACACCCAGAAATGTCTTCAACATTAAACAAAG	osmerus mordax clone omor-eva-512-255 nicotinamide riboside kinase 2 complete cds
Cha_14120.1-769	0	0	NA	CGGCCGTCGCCGGCAAGAGAGAGGCCTCTCGGGGCCTGGGGACTTACGCCGCGACGAGTA[C/G]GGAGGGCCGCCGCGGTGGCGCGGAAGCCTAGGGCGCGGGCCCGGGTGGAGCCGCCGCGGG	cyprinus carpio intergenic spacer partial sequence 5 external transcribed 18s ribosomal rna internal transcribed spacer ribosomal rna gene and internal transcribed spacer complete sequence and 28s ribosomal rna partial sequence
Cha_14120.1-771	0	0	NA	GCCGTCGCCGGCAAGAGAGAGGCCTCTCGGGGCCTGGGGACTTACGCCGCGACGAGTAGG[T/G]AGGGCCGCCGCGGTGGCGCGGAAGCCTAGGGCGCGGGCCCGGGTGGAGCCGCCGCGGGTG	cyprinus carpio intergenic spacer partial sequence 5 external transcribed 18s ribosomal rna internal transcribed spacer ribosomal rna gene and internal transcribed spacer complete sequence and 28s ribosomal rna partial sequence
Cha_14120.2-77	0	0	NS	TAGAGGGATCCACCCGGAGCTTGAAGGCATGCAGCTCGCTGAGAGGACCGAGACCTCCGA[T/C]AAGATCATCCATCATGCCGACTGCATTACCGACAGCTCCCATGATGGTCTTTCCATGCTT	carassius auratus mrna for hemoglobin alpha (hba gene)
Cha_1418.2-176	0.375	0.333125	NA	ACATCCTGACCTATGTGGCCTGGAAACTGAGTGGTCTACCCAGGCACCGCGTGATCGGCA[A/G]TGGCACCAACCTGGACTCCGGCCGCTTCCGCCACCTGATGGGGGAGAAGCTGAAGCTCCA	coregonus clupeaformis lactate dehydrogenase a partial cds
Cha_14309.1-266	0	0	NA	TAGTAGCGACGGGCGGTGTGTACAAAGGGCAGGGACTTAATCAACGCGAGCTTATGACCC[C/G]CGCTTACTGGGAATTCCTCGTTGATGGGAAATAGTTTCAATCCCCAGTCCCAATCACGAG	nematalosa erebi 18s ribosomal rna partial sequence
Cha_14331.1-140	0.167105	0.243499	NA	GTAGAAAGGGGGCTATGGGTGTGACAATGTGAAACAACAAAATGACATCAAAAACATGGG[A/C]GAAACAAAGCATAATTGACAAGCACTGTGATGTGAAAATACATTGACCATATCAGAGTCG	0
Cha_14412.1-141	0	0	NA	CAGTAAGTGAGACAGCACTTTCCACAGTAGTGTCTGTCGAAGTGGCTGGCCATGAAGACA[T/C]CAGCACCGCACTCATCTGCTGGGCACTCACGACGGAGACGGTGGATCTTGCCATTTTCGT	oncorhynchus masou formosanus ribosomal protein s27a complete cds
Cha_14490.1-120	0.125	0.115625	NA	TCCTGCAGTATTTCAATCTTAAGTGAATCGGTGGTACAATTATTTCATAAAGAAATAGTT[T/C]GGGATCCCAACTACACAAATATTATCAAGGATGCCGGCACCAAAGGCTCTAATGCCAGGG	salmo salar t-complex protein 1 subunit delta mrna
Cha_14497.1-205	0	0	NS	TAGCTTACAATTGCCTACCTCATGGTGAAAGTTTGGAGACGTCCTCTCTTAGCTTGCAAC[T/G]ATGTTGCTTCTGTCCATATTGACAAGATGGGCCGTTCAACCTACGTTGCGTTCTTCTCGG	danio rerio x-prolyl aminopeptidase (aminopeptidase p) mrna (cdna clone mgc:174431 image:7996344) complete cds
Cha_14497.1-248	0.4625	0.494063	NA	CTCTCTTAGCTTGCAACGATGTTGCTTCTGTCCATATTGACAAGATGGGCCGTTCAACCT[A/G]CGTTGCGTTCTTCTCGGAGTCCAGGCTTTCTGTGGTGTCCGTGCAGAAGTGTGTCCGTGA	danio rerio x-prolyl aminopeptidase (aminopeptidase p) mrna (cdna clone mgc:174431 image:7996344) complete cds
Cha_145.1-208	0.0375	0.0365625	NA	CGTCGGCTTTATCCGCACTTCATAGACCAAGACAAATCATAATTTCAAAATGAAATACAT[A/C]ATTGGTATCGGCGGCGTGACCAACGGTGGCAAAACCACGTTGACGAATGGATTGCTGAAA	salmo salar clone ssal-evd-561-290 nicotinamide riboside kinase 2 complete cds
Cha_14530.2-391	0.443421	0.425035	NA	ATTTGGTCGTAAGGGCCATGCCGTTGGTGATATCCCTGGTGTACGCTTCAAGGTGGTGAA[A/G]GTTGCCAATGTGTCACTCCTGGCCTTATACAAAGGCAAAAAGGAGAGACCAAGATCATAA	osmerus mordax clone omor-eva-512-248 40s ribosomal protein s23 complete cds
Cha_14535.1-301	0	0	NS	AAAGCCCGGCTCACTGAAGGTTGCTCTTTCAGGAGGAAGCAGCACTAGCGATGTCAGGGC[T/C]TAGAGGAGAGGGAGACGAGGACCACGGCAGCGCTGGGCCTGGGCTGAATAGGCTGCACTA	anguilla japonica igf-ii-2 mrna for insulin-like growth factor ii- complete cds
Cha_14612.2-295	0.325	0.339375	NA	ACCAAAAATCAAAGTCGATCTGGACAGCACTTCTGGTATCGCAGTGATGAAATTTCAGAG[T/C]CCACCTGTGAACAGCCTTAGTCTGGACTTCCTTACTGAGTTTGCCATCAGCATGGAGAAG	osmerus mordax clone omor-rgc-511-003 -trans-enoyl- mitochondrial precursor complete cds
Cha_14615.2-130	0.2875	0.294687	NA	CGATGTCATTTTCCATTGCTTTTGTTGATTACAGACATACTGGGGAACGTTTCGCGCTAT[A/G]GGTCTTCTAACAGCTTCATGGCTCATGCCGTCTTCGGTCGGAGTACTTTGACATTGGACT	salmo salar clone ssal-eve-543-102 atp synthase subunit mitochondrial complete cds
Cha_14615.2-216	0.393421	0.481335	NA	TGCCGTCTTCGGTCGGAGTACTTTGACATTGGACTCAGCGGCTTTGAGGGCCTCCACTTT[T/C]ATTGAGGGCTTCATGGCTGCCCGTACAACGCTGGCACAAATCGCCGAGAAGCGAATGTAG	salmo salar clone ssal-eve-543-102 atp synthase subunit mitochondrial complete cds
Cha_14717.1-189	0.275	0.324375	NA	TCGCCTGCTCGTTTGCTGGTCCGCAGAGCCTTTGCTTCTGCAGCATCTCATGAAAGTCAT[T/G]AAGGATCAGCGAAAACCTGGAAGATCCTATCATTTGTCCTGGCTCTGCCTGGAGTTGGTG	ccu83907cyprinus carpio cytochrome c oxidase subunit via nuclear gene encoding mitochondrial complete cds
Cha_1473.1-437	0.1875	0.167812	NS	AGGTAACACGGGAAGGTCCTTTGCAAGCCACCGGGTCCGTTGGGGGAGATGGCCAGCTGC[A/C]GTGGTGTCAGCAGGACGCCTCAGAGACATTTTCAACATGGCCGCTGGGAGGAGACGACTT	salmo salar tropomodulin 4 mrna
Cha_14743.1-146	0.175	0.19625	NA	CTTGTCCAACATATTGCGCTTTCAGTAGTTTTGGTCTTGCAATCAGTGCATCAGTAGATT[T/C]ATTGCATGTATTGTGAAGGGCACTGTGGTCATCTTTCCACTCTAATAATTCGATATTCTT	0
Cha_14751.1-172	0.1375	0.125313	NA	GAGATGCTACGATGCTGCTTTGTGCTGGTATACTTCATGATGCTTCAGTGCTTCGTTTGT[C/G]AGCGTGTTCAGTACAGCCAGTTTAGCACTTGAAGAGGATAAGCCCTGTGTCACATGACTG	0
Cha_14765.1-218	0.3625	0.380312	NA	AGTGGTGGAGCCCTACAACTCCATCCTGACCACCCACACCACCCTGGAGCACTCCGACTG[T/C]GCCTTCATGGTGGACAATGAGGCCATCTATGACATCTGTCGCAGAAACCTGGACATCGAG	Branchiostoma floridae hypothetical protein, mRNA
Cha_14765.1-248	0	0	S	CACCCACACCACCCTGGAGCACTCCGACTGTGCCTTCATGGTGGACAATGAGGCCATCTA[T/C]GACATCTGTCGCAGAAACCTGGACATCGAGCGCCCATCCTACACCAACCTCAACAGGCTG	Branchiostoma floridae hypothetical protein, mRNA
Cha_149.1-418	0.275	0.250625	NA	ACGGGCGGCAAGGAGGTGGTTGGCGTAGAGACACGCCTTAACACACTGGAGGGGAAACTC[A/C]ACATACGAGAAGAAGAAGATGGATTGAAAGAGGAGACACCATGATGGCCTGCAAAGGAGA	danio rerio hypothetical loc100537045 miscrna
Cha_14924.1-134	0	0	S	GTCTGACATCCTGAAGCCCTGTTCGGCCTCCGCGTCACTACCACAGCCTTCACTCCCGGC[T/C]CGGAGCGTGATGTCCGAGGTGACGCTAAGGGTGCGGGACCCCACCGAGTCGAGGCTCTCC	danio rerio lim domain only 7b mrna
Cha_14924.1-144	0.467105	0.48821	NA	CTGAAGCCCTGTTCGGCCTCCGCGTCACTACCACAGCCTTCACTCCCGGCTCGGAGCGTG[A/T]TGTCCGAGGTGACGCTAAGGGTGCGGGACCCCACCGAGTCGAGGCTCTCCACGGAGTCCT	danio rerio lim domain only 7b mrna
Cha_14924.1-179	0.45	0.423125	NA	GCCTTCACTCCCGGCTCGGAGCGTGATGTCCGAGGTGACGCTAAGGGTGCGGGACCCCAC[A/C]GAGTCGAGGCTCTCCACGGAGTCCTCCCTGCGGTAGCTGGCCTGCTGCAGCGCCAGCAGC	danio rerio lim domain only 7b mrna
Cha_14985.1-280	0.544079	0.485591	NA	CAGTTGCTGGCGCTCCAACACATAGTTGGTGACTGGGCATCCACCATCATCCTTCGGGGG[A/G]CGCCATTTGATTTCAATAGCACTCAGTGAACTCTCTACAACCTCTACTGGTGGCTGTGGT	zebrafish dna sequence from clone zfos-489f5 in linkage group complete sequence
Cha_14987.1-473	0.575	0.498125	NA	AGGGTTCGATTCCGGAGAGGGAGCCTGAGAAACGGCTACCACATCCAAGGAAGGCAGCAG[A/G]CGCGCAAATTACCCATTACCGACACGGTGAGGTAGTGACGAAAAATAACAATACAGGTCT	hyperlophus vittatus 18s ribosomal rna partial sequence
Cha_14998.1-247	0.4375	0.390938	NA	TCTCTTTCGTCACTCACCCACACTTTTCCTCTCGTTCGCTCATTCTCTACCTCTTTCTCT[C/G]TCTCTCCATACCAACCAACAGCTGAAATCTCTTTCTTTCTTTCTCTCCCCTTTTGTCTGC	zebrafish dna sequence from clone ch211-51m24 in linkage group complete sequence
Cha_14998.1-251	0.295833	0.315382	NA	TTTCGTCACTCACCCACACTTTTCCTCTCGTTCGCTCATTCTCTACCTCTTTCTCTGTCT[A/C]TCCATACCAACCAACAGCTGAAATCTCTTTCTTTCTTTCTCTCCCCTTTTGTCTGCCCCT	zebrafish dna sequence from clone ch211-51m24 in linkage group complete sequence
Cha_150.1-1070	0.0708333	0.0649653	NA	AGACCGTAACGTCTCACATGGCAAGCAGTACAATTATCGCATTTATGCTGAGAATCCAGA[A/G]GGAATCGGGGAACCACTCGTGACCATCGAGAGCATCATGGCAGGAATCCTGGTGTTCCCT	salmo salar eef1a2 binding mrna
Cha_15011.2-506	0.475	0.426875	S	CAGTGGGAAGACGGAAAAGAAGCAGGACGACGGCAACGGCTCCTACTCCTACAGGTGCCA[A/G]GAGTTCAGACAAGAGTTTGATCTTCCAGAGGGAGTGAATCCGGAGGCTGTGTCCTGCTCT	danio rerio heat shock alpha-crystallin- b11 mrna
Cha_15028.1-212	0.0125	0.0121875	S	GGGACGTGGGCATGTTCAGCCCATCCGCTGCACAAACTGTGCCCGCTGCGTACCCAAAGA[T/C]AAGGCCATCAAGAAATTTGTCATCAGAAATATTGTGGAGGCGGCAGCTGTGAGGGATATC	salmo salar clone ssal-rgg-506-215 40s ribosomal protein s26 complete cds
Cha_15034.1-201	0	0	NA	AGTTGGGCTTGAGACTCCACGCATTGGTGAAAAGGTGGCCGGTGCTCTACGTTGGCCACC[T/C]AAGAATGGTTTGGCGGTTCTGTTTGCCACAGCTTTGGGTCCAGATCCAAACTGGAGGGAA	danio rerio im:7158034 (im:7158034) partial mrna
Cha_15056.1-106	0.1	0.115625	NA	ATAAGGACACTTTCACCTGTTGTTCAATCCTGTCTGTTTAAAAAGCATTTTTGAATGAAC[A/G]GGATTACAGTTCTAGACCATTAAGGGCAGCACTTCAGTTGTGTAAAGCTCTTGAAACGGA	0
Cha_15056.1-166	0.0875	0.0815625	S	AGGATTACAGTTCTAGACCATTAAGGGCAGCACTTCAGTTGTGTAAAGCTCTTGAAACGG[A/C]TGGGATATGTGTACAGTACTACAGTACTGTTCTTCTTCAAGAACCATATATAGCTGGGAC	0
Cha_15056.1-177	0.480921	0.418811	NA	TCTAGACCATTAAGGGCAGCACTTCAGTTGTGTAAAGCTCTTGAAACGGATGGGATATGT[T/G]TACAGTACTACAGTACTGTTCTTCTTCAAGAACCATATATAGCTGGGACTGTGTCCATTT	0
Cha_15061.1-172	0	0	NA	ATTGAAAAAAGGAAAAGAAAGAAAGAGGACAGAGAACTCACTGCTCAATAACAGCACAAG[T/C]GCTAGCACAGTAACACCTCAAAGCATGTAAATAACATAATCAAAATGTTTAAATGATTTA	0
Cha_15104.1-117	0.325	0.301875	NA	GTGCTTTTGTGAACAGAACAAAAGGATCAATGAGCGTCCAGGGAATTTTAAATCCTCTTG[A/G]AAAAAGAAAAGAAAAATACAATACCTTGTCCAATACTTCAGAGCGAGCGCATACCTAATG	0
Cha_15105.1-266	0.0375	0.0359375	S	ATATAACATCTAATGCTTCAAACACTGGGCCCTAATTTCATTGATGGGCAACGCAGCTGG[T/C]AACATGAAAAGGCCTAAGTCTTACGACCTAAAGCTAATTTAATACCTTGACAAAATCATT	0
Cha_15105.2-341	0	0	NA	AATTCTCCTCTGGAATGCCTGATGCCTTGTATGGAAAGTGTGAGAATGATGAATATTAAA[T/G]GGTGAAAGATGAAATGCTGTTCTGATGGACTGTGAAATAACAACATGACATCAGAAATAA	0
Cha_1513.1-91	0.2	0.175625	NA	ATCCAATTAACAAAAATCAAGTATAGGAACGAAGAAATCTGGTTTTCACATTGAAATGGG[A/T]AAGAACAATTCCATAAAACGCCATCATTTACCATCAGGCCTTAAACGATCACTTTGGCAA	salmo salar catalase mrna
Cha_15176.1-108	0.45	0.480625	NA	GACTACAAGTAGGGAGGGTCTTGCGAAGTCTGGGCAGTGTGGCAGTGCAGAGAGCAGCCA[A/G]TCCTCAGTGCAGCAGCGTCCGACGAGGCTTCCATCGTGCCGCCCTGCTGCGGGTGCATGA	osmerus mordax clone omor-rgc-504-072 ubiquinone biosynthesis protein mitochondrial precursor complete cds
Cha_152.1-280	0.4125	0.459687	NA	AGATTGGAGGTTGTTCCTGGACTACGTGCCCTACGTCAACGGAAAATTCAAGAAAGACGA[T/G]TAGACCATCTCCGCAGGTGTTGTTGAGGAGTCTGAATGTGCCGGGCCTCTTTGGAGAACA	tetraodon nigroviridis full-length cdna
Cha_15212.1-157	0.351974	0.38182	NA	ATTCAGTGAAAAGCCATTGATCTGGCAGGAAGAGAGAATCTGCGTTGTGTGTAAAAGTCC[T/G]TTAGATGAACGACAGGAGAAGCCTGGGTGACTGACTGAGAAAGGCGTCAGCCACTGAAGA	0
Cha_1522.1-436	0.345833	0.311107	NS	CTCGGGAATGGACTCAGAAGTACGCCATGTGATAACCGGTTCTAATCAGGCCAGCGTCCA[C/G]TTCATTCTTGTTGGAATAAATGTTTACCTAATTTGCCCCCCCCCCCCCCTCCCCTAATAT	salmo salar ubiquitin-conjugating enzyme e2d 2 (ubc4 5 yeast) mrna
Cha_15247.1-385	0.2375	0.259688	NA	GACCGGCGCAAGACGGACGAAAGCGAAAGCATTTGCCAAGAATGTTTTCATTAATCAAGA[A/T]CGAAAGTCGGAGGTTCGAAGACGATCAGCTACAAGTACCGGCCCCGCAGGAAGAAGCAGC	nematalosa erebi 18s ribosomal rna partial sequence
Cha_15261.2-247	0	0	NA	GTCCTGGTGCTGGCTAAGAACGTGCTGCAAGAAAGCGGACTCGAATTTTGTGATTTTGCT[T/G]GGGTCCATCTTGTCCAGATGCCCCCTGACACCAGCGTAGATTACTGTGACCTGCTCCTCA	oreochromis niloticus atp synthase subunit mitochondrial-like mrna
Cha_15296.1-149	0	0	S	GAACCTGCTCTACACAAGTAAGGAGACCAATTGTGTGCTCAAGCTCACAGACTTTGGCTT[T/C]GCCAAAGAGACCACGCTGCACAACCCCTTGCAGACACCCTGCTACACGCCATACTACGTG	salmo salar clone ssal-evd-521-111 map kinase-activated protein kinase 3 complete cds
Cha_1530.1-229	0	0	S	CACGGTGAACTGGAAGGGGCTGCCGGGCACGTGCTGGCCCCTGTACTTCACGTGGACAGT[A/G]TGGGAGCCCATCTCCTGGGGCACGAAGCGCACGCTGTAGGTGCTGTCTCCTCCGTCCACA	ornithorhynchus anatinus filamin-c-like mrna
Cha_15321.1-144	0	0	NA	CTGGTCTGGTGCAGATCTAGACACAGTTGCTATGTAAGCAGACTTAGCAGAGGCAAACAC[A/C]TAGGAGACAAGTGTACCAGACGATTAGCAGACGTGGCTAACACGCTAACAAGACGTGTAA	0
Cha_15342.1-157	0	0	S	CCCATAGGGGAACCGGCTCCCATTCTGTGTGTGCTGTTCATACTCCCATGTGTCTCATGC[A/T]CTGCTCCACCTGTAGTGGCAGCTTTCACTTTCACTTGTTTTCACTTTTCGTAGAATTGTT	0
Cha_1537.1-437	0	0	NA	GCGCTTCTTGGTGAAGCCTACACAGAACAGGCGCAGCAGGTATCCGTCTGTGGTCTTCAC[A/G]TCGACGTGGGCCTCGATCATAGTCTGCCACTTCTTGACCATAGAGCACATCTTGTCACGG	salmo salar clone ssal-rgg-508-309 40s ribosomal protein s3a complete cds
Cha_15380.1-166	0	0	NS	CATCCTCTCCGTCGGACGACTTGCTCACGACGCCGTCGTCGCCGTCCGAGGTTCTGGGCG[A/G]GTTGCTCGACGATCTCGTGATCTGCAGAAGCGGGGAGGGCTGGGAGTATGCCCCAGGGAA	salmo salar nuclear interleukin 3 regulated mrna
Cha_15389.3-101	0.1	0.12	NS	GTTCATGGCCACCTGGTTCTTTGCCGCATCCCCAATCAGCCTCTCAGTGTCAGTGAAAGC[A/C]ACATAGCTGGGGGTGGTCCTGTTGCCCTGGTCATTGGCAATGATCTCCACCTTGCCATGT	salmo salar heat shock protein 70 (hsp70-3) mrna
Cha_15434.1-158	0	0	NS	GAGGCACGGCTGGCCAAACAGGGCCGTTCTGTGGTTGTCATCACTCAGAATATTGACGAG[T/C]TGCATCACCGTGCCGGCTCCAAGCATCTGATGGAGATCCATGGGAGCCTCTTTAAGACGC	canis lupus familiaris sirtuin 5 mrna
Cha_15453.1-159	0.3625	0.309688	S	CTGCTAGTGCTCTTCAATGTCTCTCTCCCAAACCTTCTGAGGCTTGTCGGTGCAGACCGT[A/T]AGTCTCCACTCCTGTGGCATTGGCCTGTAAGTGGCCGTTAGTCTCCCACTTCAGCTGTGC	0
Cha_15478.1-202	0	0	S	GTGCAAATCGGTCGTCCGACCTGGGTATAGGGGCGAAAGACTAATCGAACCATCTGGTAG[T/C]TGGTTCCCTCCGAAGTTTCCCTCAGGATAGCTGGCGCTCGCTTGCAGTTTTATCCGGTAA	danio rerio hypothetical loc100537045 miscrna
Cha_155.1-955	0.2875	0.254687	NA	AATTCTTAATTTTAATTTCATATGTTCCTGTGTTAAGACGGGTTGCATCCTTGATAAGAA[T/C]TGCAGAGGAATCAGTAAGGTTCTCAATTGAAAGCTGAGAACTTTGTGCCAACTCCTTGCC	danio rerio titin b mrna
Cha_15539.1-269	0	0	NA	TGAGATGAGATTGCAGCTCATGAATGTCTGGGTCAGCTCTTTAGGGAAGCGATACTCCCC[A/G]TACCAGATAGAATAGCCCTCGCGGTCGAAGTGCTCCCAGAAATGGGGTAGTGCCACAGTC	osmerus mordax clone omor-rgc-511-338 elongation factor 1-gamma complete cds
Cha_15575.2-59	0.15	0.17875	NS	TGGAGGTGTTGTAGTGGGGTGTGGAGGTGGTGTAGTGGTGTGTGGAGGTGTGTGGAGG[T/G]GGGTTGGCCATGGGGTGAGGGTGAGAGGAGGCGCATTTAAGCACGTTCCCCGCGGATACG	epinephelus bruneus clone jkjrrc001_08-e06-t3 histone h3 partial cds
Cha_15585.1-220	0	0.0276817	NS	ACGACCGCTTCGCAACTGCCAAGAAGTAGACGCAAGGTCTACACACACACAAACACACAC[A/G]TATACCCTCAGTCCCATTATAAATGCTTCAGAACGCACAAATACCCCACCCCCATCCCTA	takifugu obscurus mn superoxide dismutase complete cds
Cha_15585.1-356	0	0	NA	GAAAGAGAGAGATGTGTGCTTGGGGAGGGGGGCAAGAGCAGGAAGTAGTTTGGAGTAGTC[T/G]GTTGTCACAGCATAACGATCAGCAAGATGGATGAGATGTGAATGATTTTCAGCTCGTCAG	takifugu obscurus mn superoxide dismutase complete cds
Cha_15611.1-187	0	0	NA	CACCATGGTAGGCGCCGAAAGTACCATCGAAAGTTGATAGGGCAGACATTCGAAAGACAC[C/G]GGTCGTTTGAAGACGAAGCTGAACTCGTCGTTGTCCGTACGCCACACACACATCGTCCAG	hyperlophus vittatus 18s ribosomal rna partial sequence
Cha_15655.1-276	0	0	NA	CAAAGCTGTGCACCACCTTGGAGCTGTCTTTCTTCACGGTCAGGTTCACATGGCCCTTGG[A/G]GCCACTGCTGCCCCCGCTGAGGTACCGGCGCACCAGGTACGTGCCCAGCACTGCAGCCAC	danio rerio zgc:110843 (zgc:110843) mrna
Cha_15655.1-280	0	0	NA	GCTGTGCACCACCTTGGAGCTGTCTTTCTTCACGGTCAGGTTCACATGGCCCTTGGAGCC[A/C]CTGCTGCCCCCGCTGAGGTACCGGCGCACCAGGTACGTGCCCAGCACTGCAGCCACTGCA	danio rerio zgc:110843 (zgc:110843) mrna
Cha_15659.7-342	0.531579	0.487535	S	GAGATGCAGTACAAGGGCATCATGGACTGTATTGTCAGAATCCCCAAAGAGCAGGGCTTC[A/G]TTTCCTTCTGGAGAGGCAACCTGGCCAATGTCATCCGGTACTTCCCCACCCAGGCCCTCA	danio rerio solute carrier family 25 (mitochondrial carrier adenine nucleotide translocator) member mrna (cdna clone image:5915562)
Cha_15659.7-1359	0.3	0.353125	NA	TAATCTATTTCCCCAATTAGCTGCAAATCTATGCCAAAATGAAGGATTTCCTGAATTCTT[T/C]TTGGTTGTTCTTTTGTCCCATAAATAATATTTCTTTCAAGGAATGAGATCCTGTATTGAA	danio rerio solute carrier family 25 (mitochondrial carrier adenine nucleotide translocator) member mrna (cdna clone image:5915562)
Cha_1567.1-307	0.3375	0.302812	S	TGGCATCTGGTCGTACACCTTTCGCAAGGCCGGGGCCATTTTATTTGTGAGAGTCCCTGC[A/G]ACGATCATGACATCAGCCTGCCGGGGGCTGGCTCTGAACACCACTCCAAAACGATCCATG	danio rerio nadh dehydrogenase fe-s protein (nadh-coenzyme q reductase) nuclear gene encoding mitochondrial mrna
Cha_15716.4-511	0	0	NA	TGTGAACCCCTACAAGTGGCTCCCTGTGTATGACCAAGCAGTGGTGGAGGCCTACAGAGG[C/G]AAGAAGCGTATGGAGGCCCCACCCCACATTTTCTCTGTCTCTGACAATGCTTATCAGTTC	danio rerio heavy polypeptide skeletal muscle ( ) transcript variant mrna
Cha_15716.4-529	0	0	NA	GCTCCCTGTGTATGACCAAGCAGTGGTGGAGGCCTACAGAGGCAAGAAGCGTATGGAGGC[A/C]CCACCCCACATTTTCTCTGTCTCTGACAATGCTTATCAGTTCATGCTCCAAGACAAGGAG	danio rerio heavy polypeptide skeletal muscle ( ) transcript variant mrna
Cha_15731.1-219	0	0	S	CGGGGAGGGGCCCAGTCCTCAGGTGGTGACGGCTGGCTCCGCCTCCATGCGCCTGTCCCC[A/G]CCCTCCAAGTCCAAGCTGGCGGTGCGTCGTCATGGCCACAGCAGCATCCTGAAGGGTGCG	danio rerio map kinase-interacting serine threonine kinase 2b mrna
Cha_15746.1-54	0.45	0.47375	NS	CACGGCCTCACCGAGGAGCTGCTCTCACGCATGGCTGCCGCGGGCGGCGTGGC[A/G]ACCGGCCCGTCCTCCGCCTGCAAGCCCGGACGCACCTCCACGGGGCCTGCCCCTTCGTCC	danio rerio hect domain containing 1 mrna
Cha_15753.1-180	0.025	0.02375	S	CTTTGGCATCTGCTTGCCGAAGATGGCGTCGAAGTCGTCGTCAAGGCGAATGTTCCCTGG[T/C]GACGGCGGCAGCTCGCTCACATGGCGGTAGAACTTGGAGAAGACCTCGTCGTCCAGACGC	oreochromis niloticus supervillin-like mrna
Cha_15758.1-213	0.2	0.16875	NA	AAGCAGTTAGGCTGAAAATAACACATTTTGTGTGTTTGATGATAGATGACAAACGTACTT[A/C]GGTAAAAGCCTATGCGGTATGTGTGCTTACTTCTACTAAACTGAGGGTAACTCTCCAGCT	oreochromis niloticus serine threonine-protein kinase mitochondrial-like mrna
Cha_15758.1-372	0	0	S	CTCCCGTCCATACATGAGGAAGCCTATGGCAGTGCGCAGGTCCTCCAAGTCGATGTTGGA[T/G]AGGAAGCACTTCTGTAGGTCGGCCTCCACGGAGCTCCCGCTCGGGCCTCTGCCCTTCAGC	oreochromis niloticus serine threonine-protein kinase mitochondrial-like mrna
Cha_15799.2-161	0.1125	0.102187	NA	CACTGCAGCCCTGGGCGCATGCAAAGGTGCTGACTCGTTCGACCATAAGGCCTTCTTTGC[T/C]AAAGTTGGACTCAAAGGGAAATCTGGTGATGAGTTAAAGAAGGCCTTTGAAATCATTGAC	clupea harengus mrna for parvalbumin (pvalb3 gene) isolated from muscle
Cha_15816.1-201	0	0	NS	GACTTTTCAATCTGAAATAGGTATTTCTACTTAGCTAGCTGGTTACGTAGCCAAGCATCA[A/G]CGTTACTGACATTAGCTCGTAGGCTATTCAGCTTCTTGTCATAACATTGAAATTGAATTC	xenopus laevis solute carrier family 25 (carnitine acylcarnitine translocase) member 20 nuclear gene encoding mitochondrial mrna
Cha_15821.1-121	0.280263	0.421423	NA	AGGCAAAACACACGGACAGGGCCATCACCCAGATCTTCTTAAAGATGCCCAGCATCGAGG[T/C]CTTTTGCTGGGGCTCCTGTGATGAAGAAGCTGTAGCAGCTCCTTTCTTCAGTAGATCCAT	danio rerio equilibrative nucleoside transporter 1-like mrna
Cha_15828.3-569	0.0131579	0.0421085	NA	TCCATTCATGGCTGGGCACCTTCATCTCTGGGTATGTGTCCTTGAACGCGATCCTGTACA[A/G]GGCAATCTTTTCCTCATTTGTCAGCTGTGTCCAGGGCCCCTTCTCTTTCTGCTTGAGACT	salmo salar clone ssal-rgb2-591-008 cytochrome c oxidase subunit 4 isoform mitochondrial precursor complete cds
Cha_15853.2-153	0.0125	0.0121875	NA	CCTGATGGCACTTACTACTGTAGACTGAGCTTTAATATTTTTCCACAACCCGTTTTACTT[A/C]AAATACAAGCAAATGTAATCATATAACTTATCCACCGACACAAAATATTGGAAAAAATCT	0
Cha_15853.2-181	0	0	NA	GCTTTAATATTTTTCCACAACCCGTTTTACTTAAAATACAAGCAAATGTAATCATATAAC[T/G]TATCCACCGACACAAAATATTGGAAAAAATCTCAAAACTACGGTTCAATAAATATTGCTT	0
Cha_15853.2-184	0.214474	0.190107	NA	TTAATATTTTTCCACAACCCGTTTTACTTAAAATACAAGCAAATGTAATCATATAACTTA[T/G]CCACCGACACAAAATATTGGAAAAAATCTCAAAACTACGGTTCAATAAATATTGCTTGAC	0
Cha_15856.2-530	0	0	S	GTGTGATGCCAGATCTTCTCCATATCATCCCAGTTGGTGATGATACCGTGCTCAATGGGG[T/G]TACTTCAGAGTCAGGATACCTCTCTTGCTCTGAGCCTCATCTCCTACGTAGGAGTCCTTC	clupea harengus alpha actin complete cds
Cha_15857.1-334	0	0	S	ATGGAGTTTACCACCCGCTTTGGGCTGCATTCCCAAGCAACCCGACTCCGGGAAGAGCGG[A/G]CCCCGGCGGGGCGGGGCCGTTACCGGCCTGCCACCGTCCCTGGGCTGAGCCTCCATCAGA	cottus perplexus large subunit ribosomal rna partial sequence
Cha_15887.4-299	0.0375	0.0346875	NA	TTCTGTGGGATCTTCTCTGTCTCTTGTGGGAACAAGCGTGTGGATTGGGCTTTTGGAATA[T/C]CTCTACAGTCTTTTGCTCTTCTTTTTTCTTATCTCAAAACACCTGTTCTACCTTTCCATT	PREDICTED: Danio rerio hypothetical protein LOC100007086 (LOC100007086), mRNA
Cha_15898.2-568	0.451664	0.483874	S	TCGTGTGGATCCACCGACAAGAACGATATCATGAATCTGGGATTTGTCCATCTTTGCATC[A/G]CGCAGGGATTTTTCCACGGGTTCCAGTGTGCCACGGAAGAGGTCAGCATTGAGCTCCTCA	salmo salar heat shock protein 70 (hsp70-3) mrna
Cha_159.1-649	0.4625	0.464206	NA	ATGTCATGAATCCTAGTGAGTTTATTTTAGATTATTTTTATTTTAAGTTTCAAAACAGTA[A/C]GTTTTGACCAGAACACAACATTTGGGTTAAATATGTCAAACTGCAGAAAATTAAGTCATG	0
Cha_15900.1-144	0	0	NA	TAACATTCATTGCAGTTAATGCAATCAGAATCAGAACAAAAATGCATTTATGATAAATAA[A/C]ATAATTTAAATGTGTGCTACTCTTGGAACAAAAAACCGATGGGTTAATTATTGAATGAAT	0
Cha_15909.2-190	0.0125	0.0121875	NA	TTACAAAAATGTGAATAATAAGGCTTATTTCTTTCTTTATTTATTTTAAGTTACGGGGGC[A/G]TACAACATTGAGCTGGTAATGACAGGAACTGTTGCCATCAAATTAAAGAGGGTTACTCAG	0
Cha_15933.3-189	0.0625	0.0590625	S	GAAAAGAGTAACAGTCTTCCAGCAAAATCAGCACTATGCTGAAAATTTCATTCAGAGCAC[T/C]ATATCCGTCGTCGAGCCTGCAGTCAGGCAAGAGAGCACTTTGGTTGTCGGTGGAGATGGA	danio rerio phosphoglucomutase 1 mrna
Cha_15936.1-224	0.4375	0.432812	NA	TCCTCCAATGTCGACACAAAAAAAGCATGTATATACATATATCATGACGTGATGAGCGTG[A/G]CTAATGCAGTATCCCAGTCCTCAGCGTCCAATGGCAGGGGAGTAGTCCCCGTGCAAAGGA	0
Cha_15939.1-246	0	0	NA	GAAGCCATCAAACACCCCCCTCCACCTGTTCAAGAGTCCGCTGTTCTTAAGTCATCAAAC[A/T]CCCCCCTCCACCTGTTCAAGAGTCCTCTGTTTTTCATTGTTTTTCACCATGTTCCCTTTC	salmo salar clone ssal-rgf-507-320 cytosolic 5-nucleotidase iii pseudogene cds
Cha_15949.2-116	0	0	NA	GCTTTGACCTGCTCCGTTTCCGACCTGGGCCGGTGCACCCCTCCTGAGACGACCTGGTGA[A/T]CTCGGGCTCCCCCAGGAGCACCATATCGACACCGATCTTAGTGTGGACATCCGCTCGTCA	zebrafish dna sequence from clone ch211-229o8 in linkage group complete sequence
Cha_15959.1-397	0	0	NA	AAGACATGACCTATAGTGGCTTAGATACTGAGTTTAAATAGTCCGTTTCACTGATGCTGC[A/G]CACATACATTTGTTCAGACTAATTCATTCAACAGCGGTGTCAAACAACCATAACTGCAAG	danio rerio phosphorylase alpha 1 mrna
Cha_15964.1-332	0.0125	0.0121875	NA	ATATCAGCAAACGTCATATCCTGATGTACTTTGGCTGGACCCACTACTCATTTTGCTTAG[A/T]CGCACTTTCTCCATGTTGTGCAACTGACTGCATCACTGGCAAAAAGATTTAAGAATACTT	0
Cha_15964.1-415	0.1	0.114375	NA	ACTGACTGCATCACTGGCAAAAAGATTTAAGAATACTTCTGTGATCCAACCGTTTGATTG[T/C]GATTCGGTTGAGCTAGGTCAGCCAAACGTCTCGATGCAGGTTAGTCTGGAGATGAAACGT	0
Cha_15984.1-275	0.125	0.12875	S	GGTAACGATGAGGCAGTGAGCGAAGATCTTGAAGTTAGAGGGATCCACCCGGAGCTTGAA[A/G]GCATGCAGCTCGCTGAGAGGACCGAGACCTCCGATAAGATCATCCATCATGCCGACTGCA	carassius auratus mrna for hemoglobin alpha (hba gene)
Cha_15995.1-82	0.575	0.495625	S	GCTTCCAGTACCTGTGACGGTGATGTTTATAGGGGCGAAGTCGGGCTCCATGACGTTACT[A/G]AAGTGTTTGGTTGGTACGCCTTTGGCGGTAGAAATCTTGCTGCTCATGGCCTGGATCTGC	oreochromis niloticus dystroglycan-like mrna
Cha_15995.1-148	0.4125	0.478437	S	TTTGGTTGGTACGCCTTTGGCGGTAGAAATCTTGCTGCTCATGGCCTGGATCTGCTCCTT[A/G]GGACAAGGGTTCTGCTGAAGGCTGTTGTTGGTCCACTCCACCACGATGGAGCCCTTGGTG	oreochromis niloticus dystroglycan-like mrna
Cha_160.1-805	0.3875	0.440937	NA	CTTCTGATAGGGAATTTTAAACAAGCAGCTAGGCACTCCTGAAGCCACTGTAGCAGACTG[A/T]TATTTGGATGCACAGCTGTTTGACTCAAAATTCCCAAAGGTTTTAAATAACCATTTTTGC	plecoglossus altivelis mrna for retinol binding protein (rbp gene)
Cha_16004.1-212	0	0	NA	GAGAGAGGGACACGGCCGGCAGGCTGGAGTTCTACACAAGCACCGCACCAATCCTGCACA[T/C]GGGCAGTCTCTCTCTCTTGGTCTTTGGCTTGGTGGCAGCGGAGCTTCTGTGCTCCGCGTA	danio rerio vascular endothelial growth factor mrna (cdna clone mgc:193838 image:9037521) complete cds
Cha_1601.3-271	0	0	NA	TCTCAGACACTTAACATGAGAAAGAATTCTGACTTATTTGTAAAGCATTTGTGTCTCCAT[T/G]CAAAACAAACCAACAAACAAACATGTATTACAAAATATCAAGATAACTATATAAAAAAAA	danio rerio type alpha 1 mrna
Cha_16013.1-96	0	0	NS	CAGTGGCAGGTGGGGAGTTTGACTGGGGCGGTACACCTGTCAAACTGTAACGCAGGTGTC[T/C]TAAGGCGAGCTCGGGGAGGACAGAAACCTCCCGTGGAGCAGAAGGGCAAAAGCTCGCTTG	nfu34338neoceratodus forsteri 28s ribosomal rna partial sequence
Cha_16026.2-121	0	0	NA	TCTCACTACCTCCCTTCTCATCCTCCCCCTCCCTCCACAGTGTTACGGTGTCCGTCGTCT[A/G]CAGTCTGCCTCTGAAATCTTACAAATCACCAATCTGCAATCATGACTGGAAGGAAATTTT	ictalurus punctatus triosephosphate isomerase b mrna
Cha_16057.1-75	0.4375	0.477187	NA	TTGGTTTTAAGACACGCCTGGCAGAGCTGCTCTGGGAGGACTGGGATGATGATGTCATAA[A/G]GGTGACATAATGCTGCTAGTTAATCTGGGACTGTTTGTCCACCGCCACCACTCAGGACAC	0
Cha_16060.1-279	0.0875	0.0984375	NA	TTCTTGATTGGCATGACACCAGCATGACCACTCTTGTGTGACTGGCATCCATCAGTTCTT[A/G]GCATTAGCAGCCTCTGCTTCAGCCACAGCCACAGCCTCAGTGTCTTTGTTCTTCAAAGCA	0
Cha_16061.1-485	0	0	NA	GCGGACCGGGGACACGAGGCCCCCGGATGGGTTTTTGGATCTGATAAATGCACGCATCCG[T/C]AGCCCCCCGTGAAGGGGGCCAGTCAGCGCTCGTTTGCATGTATTAGCTCTGGAATTGCCA	18s rrna gene
Cha_16087.1-235	0.0875	0.0815625	NA	TGTTTCTGTACTCTCAGAAGGGAGCATTTATATAATACAGTCATGTATGCTAATTCAATA[A/C]GCATATTTATAGTACCAGTTTTGAAGGATTTGACGAGGCGCATTGTCCAATTTCTGTTAC	0
Cha_16105.1-188	0	0.02375	NA	AACTGATAATATAATATTGTTGTTATAAGTAGTAAAAAACATGACAAATCAATGTCCTGC[A/T]GAGTTCAGCTTTTCTTGCTTGCTTTCTGTCCTCTTGCCCTCTGCTTTTCCATCTGTCAGG	0
Cha_16122.3-160	0	0	NA	CTCCGCACCCCTACTGGAGAGTCTTCCTCTCCGCACCCCTACTGGAGAGTCTTCCTCTCC[T/G]CACTCCTACTGGAGTCTTCCTCTCCGCACCCCTTTGCTAAACATCCTGAACTCGACCTAC	0
Cha_162.2-272	0.2	0.17875	NS	GTTCCCATGGTGCAGTTGATGGCCTGCTCCTGATGGCGCTGCATCTCCTCAAAGAACTCC[T/C]TGTTGATCTCCTCTAGTTTCCTCCTCAGCCTATTGCAGCAGTCCTGATAATCATTACCGT	danio rerio amylo- 6- 4-alpha-glucanotransferase mrna
Cha_16234.1-231	0.227778	0.385934	NA	TATGCCCTTCAGTCCAGAAAACATCCAACCTATTTCAAAAGCACATCAGAATGCTCCTTG[T/G]GTGTTGTCCTTCCCAGAACCCTGTGAACATTCTGGAGTGTTCTGGTGTAACATCAGCAGC	0
Cha_1628.1-300	0.0125	0.205938	S	CCGGTCCAGTTTGGCTTGCTTGTAATTCACAATTTTTGTGACATAATAGCCAACAAACCA[A/C]CCCGCTGTTGTGAGTAGGGTGTGCCGATGGAGACCGGACATAATAGCAGGCCTTCGGTTC	ictalurus punctatus nadh dehydrogenase 1 subunit c2 mrna
Cha_1628.1-432	0	0	S	CAGCATTGATACCAACAAACCGGACATGCCGAGCCAAGCTGAATTCCTATTTGCAATCCC[A/G]GGTGGAGGGAGTGCATTTGCTTCTTCAGGAAGAAGCCCCATCGTTAAAACGAGGAGTTTA	ictalurus punctatus nadh dehydrogenase 1 subunit c2 mrna
Cha_16296.1-128	0	0	NS	GTAAGCTATGTAAGCTAGCGTTAGCTTACCATTCAACAACTAGCAACGTGAGGCTACATC[T/C]CCAAAATGTGCATCCAAGTGAATACGGCATAATATGTGGAACTTCAGCGAAACAGCCACG	0
Cha_16307.1-146	0	0	NA	CCGTGGGCTACCAGAGGGTGGGGTTGAGCTTCAGGCCGTGTGTCTATAGTGTGCATTGTG[T/C]GCAGGTGGGAAAGGGAGATAGTGTGCTGGTTCTTGCAGGGCCCGCGGCGGCCATCGTCTG	ictalurus punctatus zasp protein partial sequence
Cha_16319.1-466	0	0	S	GTGCACGGAGGCTCACGATCGCATCCTGCAGGACATCGGGTTCCTGAGGTCAAGCACCTC[A/G]AAGCAGACCTTCAAGAACTTGAGGGCCATCTCTAAGGCCGTGGTCGAGAACGGAGGGGTG	danio rerio acyl-coenzyme a very long chain nuclear gene encoding mitochondrial mrna
Cha_16319.1-575	0.513158	0.447715	NA	AACGGAGGGGTGGTCTCCCCTCACCCCCTGGGTTTCTAAAGCGCCATCCTCTCTTCTCCT[C/G]TCCTCTCCTCCCCTCATCCAGTTCATCATCCACTCCCTCTCCTCTCCTCTCCTCTCCTCT	danio rerio acyl-coenzyme a very long chain nuclear gene encoding mitochondrial mrna
Cha_16330.7-357	0.441447	0.487821	NS	CTGGCGTAGCGGGCGAGCACGTTGGCGTTCTCCTTGATGGCGAGGGAAGAGGGGGTGGTG[T/G]GGGTGATCTTCAGCACGCAGCGCCACTTGGCAAAGTCACAGCCGTCCTTCTTGTACTGAG	salmo salar fructose-bisphosphate aldolase a mrna
Cha_16335.1-144	0.478947	0.441158	NA	AGCGTGCGCCAATGCACCGTCAGGCCTGATTGTACCGAGGCCAAAAGATATGTTTCTTTC[T/G]GGTGATTGTTTTCGCACTCGCATGCATGTGCAGGGCACACACTTTTTCTCACACTGGCGC	0
Cha_16357.1-554	0	0	S	GGTACGGCCAGAGGCGTACAGGGACAGCACAGCCTGGATGGCCACATACATGGCTGGGAC[A/G]TTGAAGGTCTCAAACATGATCTGGGTCATCTTCTCTCTGTTGGCCTTGGGGTTCAGGGGG	clupea harengus alpha actin complete cds
Cha_16388.2-238	0	0	NS	TCAGGAAAGGCGGATGAGATCGGAGCAGAGGCCCTTGGCAGAATGCTGGTTGTCTACCCT[T/C]AGACTAAGACCTACTTCTCCCACTGGGCTGATGTGAGCCCTGGCTCTGCCCCAGTTAAGA	carassius auratus mrna for hemoglobin alpha (hba gene)
Cha_16401.1-89	0	0	NS	CATCTAAGTACTCGGGTGGGAGGTCAATGACTGGTGCACCATTTATGTCATGGCAAGTTG[C/G]TGGTCCAGCAATAAGTGATGGATTACTGACAGAGCCAATTGCATTCCTAGCAATGACTCT	danio rerio titin b mrna
Cha_16441.1-134	0.55	0.459375	NA	TTTTAACTTTAACTGCTAGCACAGAGAAAAGCTCCCCAAATGGCCTTTCTTCTGTGGGAG[T/C]TGTTCTTCATTGCTGTCAGTAGACCAGTCATTCCTTATACTTTATATCAGTACAGTAGAG	0
Cha_16452.1-389	0	0	NA	CTGTTTCAGAGTCATCTGTGTGAATCCTCCAATCCCGTGAGTGACAGCAATATCAGTCTA[A/T]GTGCACACTATCACTCCACTACCTCTCCTATCCATACTATAAGTGTGCACACCATTGAGT	0
Cha_169.1-279	0.4125	0.404687	S	GATTAGCCCTAAAGAGATTGACCCCATCCATCGCTACGTGCCCCAGCAGGACCAGAGGAA[T/C]GTCAGCATGAGATACTCCAACCAGGGCCCTATTGAAAATGACGTGGTGATACATGTTTCC	danio rerio phosphorylase b kinase regulatory subunit beta-like mrna
Cha_1691.1-441	0.075	0.154375	NA	AGCACAGATGAACACGGCAAAAACACCACTCTCCCTGTGTGAACTGTCCAGCTACCTTTG[A/G]AGAGTAAGGACATCCCATAATAACACACAACTCTGGCATGGATTTAGCCCCCCGACTTGC	taeniopygia guttata misc_rna miscrna
Cha_1711.1-141	0	0	S	CGTTCCATTCTCCTACCTCCGCACCCCGAGCTGGGACCCCTTCCGTGACTGGTACCAGGG[T/C]AGCCGTCTGTTTGACCAGTCCTTCGGCATGCCCTCCCTGCACGAGGACTTCACCCCTTTC	oncorhynchus mykiss hsp27beta mrna
Cha_1728.1-255	0.3625	0.398438	NA	TGGCCGTTAAAATCGAGAGCGACATGTATCAGGTATTATTGGTTAAGTAGACATTCAATT[T/G]AATTTACAGTGGTGGTCCTCTTATAGTAGAAAAGCAGATCTGACTAAACCTAAGCCAACA	0
Cha_1728.1-374	0.1375	0.144062	NA	CAACATGTCAAGACCCTGTTAGTCAGGCCTTTCAGTTTGACAGACTGTTCCTCTTCTCCC[A/C]AATAGTTCAGCCTCTATTGCTCAGAAGTGCCTGTAGCTTTTTGTTTCATTTTGTTGGAGA	0
Cha_1736.1-186	0	0	NS	AGGCTCCTTTGGCTTTTTCCAGCTTTTTCAGCTTTTTGGCCCAGGGCTTCTGAGCACGTG[A/C]GAAACCTGTCTCAAAGTCCTGGGACTCTTTGAAGCCTCCAAACAACTTCTTGTGGAAGGA	oreochromis niloticus protein kinase c and casein kinase substrate in neurons protein 3-like mrna
Cha_1764.1-264	0.125	0.176875	NA	TTACATACAATATGCCTTCATAAATTACAACCATGTCCTAACCAGCAGTACAGAGAGAGT[A/T]CCCTCCTCAAAGGCAATGCGGTGTGTTTATTTACACAATCTCTTCCTGTAGCGCGTACAC	salmo salar clone ssal-rgf-513-314 trifunctional enzyme subunit mitochondrial precursor complete cds
Cha_177.1-196	0.325	0.366875	NS	GCTACAGAATTAACATCAGTTTTGGGTTTTGTCCATGCGGCCTTTGACTGGGTTGGACCA[A/G]CCTGTGTTGAGCTAACAGATGGCATACTCACTGGGGCTTGCTGTGTTTGAGGCATCCAGG	danio rerio im:7158034 (im:7158034) partial mrna
Cha_1786.2-167	0.494737	0.477585	S	GGGTCGGGATCAGTACCTGGCCGAGCTCCTGCGCAAGGTGCGTCTTCCATTGGTAAACCC[T/C]GACTACCTGCGTGAAGCCATGCGCAGGAACACGGCTCTGCTGGCGAACGCGGAGTGTATG	oreochromis niloticus kelch repeat and btb domain-containing protein 12-like mrna
Cha_18.1-667	0.2625	0.255938	S	CTTGGCTGAGAGTGAGAGGGCGTAGCCGTCGGGAACGAAGGTGTAATCTCCAGCATCCTC[T/C]GGCTTCACATCATCGATGGTGAGGCGGTGGAACCTGCCAATATGGGACAGCTTGATGCGG	danio rerio myosin binding protein fast type b mrna
Cha_1881.1-189	0.5125	0.475312	NA	AGTGCCTTAGAGACACACACCTCAGACGAACTCTGTGAATCTACCTCTGATTTAAGCTTA[T/C]GTTGTTCACACTTCAAAAGAATGCTGTTTTTACACTCATCTTATATGTGCTGTACAGCCA	0
Cha_1959.3-94	0.331579	0.303828	S	CTGGTCCGCAGCTGGTTCATTATGGCCGGGGTCAGATGGTCGTGCTCCTCCCTTGCCTTT[A/G]TCCGGCTTGTAGTCACTTCCTCCTCCTCCCACGTCAAACAGGTCACTGTCATCAAAGGTT	salmo salar clone ssal-rgf-530-251 cd99 antigen precursor complete cds
Cha_1981.1-199	0.203947	0.200857	NA	TCAGATCATTACTGTGGCTTGATGCCTCCTGCAACTATGTGAGTCAGTTTTGAAATATAA[T/C]ATCTCGTTATATTTCTTAATTGCCACCCCTTACTGGATGGGTTAGGACTAGTTTTCAG	0
Cha_1990.1-299	0.442196	0.485209	S	GCCCGGCGGGCCGTAGAAGAGCACACCGCGGGACGGAGTCATGCCGAACTTCAGGAACTT[T/C]TCAGGGTACTCAACCGGGTACTGCACGAGCTCCTGCAGCTCCCTCTTGACCTCGTCCAGG	haemaphysalis longicornis vcp gene for valosin containing complete cds
Cha_2.1-256	0.505921	0.492677	NA	GCTTCTTCTATGGCGTGCCTATACAATGAGAAAATGTCTTGAAGCACACTTTACCTAAAG[T/C]ACTCTTTTACTTTCTCAGAACATTTTATGACAGAGGATTTCTGTATAATCCGTTTACTAT	0
Cha_2026.1-70	0.05	0.04875	S	GACAGCCAGGGTCGGTGAGTAGACAGGAGCCTACCAAACATTTTACAGAATGGGACTCAC[A/G]AGTGATGCCAGCTACAAGAAGCTCGAGCAATGGTACAAGTCCAATGCTGGAAACCTCAAT	anguilla anguilla pgi-2 mrna for phosphoglucose isomerase- complete cds
Cha_2026.1-673	0.1	0.134375	S	CATTGATGGCACCCACATTGCAAAGACCCTGGCTGAGCTCAATGCAGAGACCACCTTGTT[T/C]ATCGTTGCTTCCAAGACATTCACCACTCAGGAGACCATCACCAATGCTGAGTCTGCCAAG	anguilla anguilla pgi-2 mrna for phosphoglucose isomerase- complete cds
Cha_205.3-124	0.3	0.260625	NA	GCGTCTCTGAACAGATGGATATGTAACTACTGTCAGAAAGAGGCAGAGAAAATTGCAAAC[T/C]GAAACCACTCAAGCAAATTCCAACAAATTGATTAACTGAGGCAGAAAAAGATATGAATCG	0
Cha_205.3-223	0.475	0.449375	NA	AGGCAGAAAAAGATATGAATCGAAAACGTAATTACATTCAACAAGAAATGTATCTTCACA[C/G]ACTGTGCAATGACCTGTAAATATCTGAGGCATGTTCTGAACTTGCACATCACTACCAGCG	0
Cha_209.4-258	0.5125	0.407187	S	TACAGGCGAGACGTTTCGGTGTGGTGCAGCAATGACTATCTGGGGATGAGTAGTCACCCA[A/C]GGGTCACCCAGTCAATAATGGATACTTTACGAAAACATGGCTCTGGAGCAGGAGGTACAC	salmo salar clone ssal-rgf-506-192 5-aminolevulinate mitochondrial precursor complete cds
Cha_209.4-875	0.325	0.303125	S	CTTTGGCTGCGTTGGTGGTTACATCGCCAGCACCAACGCCCTGATCGATACGGTGCGCTC[A/G]TATGCCGCCGGCTTCATCTTCACCACCTCGCTGCCCCCCATGCTGCTGGCGGGGGCACGG	salmo salar clone ssal-rgf-506-192 5-aminolevulinate mitochondrial precursor complete cds
Cha_21.1-293	0.4625	0.474687	S	GGTGCAGGAGTACAGGGAGGCTCTTGAGGGCATTCTTATTAAGCAGAAGGACGGGATGCG[T/G]CTGTTACCGGAACTCTACAGCGTCCCGGCAGATAAAGTGGATGAGGAGTATTTAAACCCC	oreochromis niloticus phosphorylase b kinase regulatory subunit skeletal muscle isoform-like mrna
Cha_2115.3-303	0.283553	0.358095	S	AAGAACAGCGGGTCCCAGGTATTTATCTCCATTCCACCAGTAGCTGGGGCAGCTGGTGCT[A/G]CAGCACGCGCACAGGATGCACTCATAGAGGCCGTCCAGCTTCTGGCGATCCTCTACTGTC	tetraodon nigroviridis full-length cdna
Cha_216.1-835	0	0	NS	GCAAAGCTGGTCGCCCCGGTGAGCGTGGTCCCTCTGGTCCTCAGGGTGCTCGTGGATTCC[A/C]AGGAACCCCCGGTCTTCCTGGCATCAAGGGACACAGAGGATTCCCCGGTCTTGATGGTGC	ctenopharyngodon idella collagen type i alpha 1 complete cds
Cha_2163.1-530	0.3375	0.327187	NS	GGTTCAGGTCCTCCATCAGGGAGACCTCCTCGCGGCGGAACAGCTCGCGGCTGGTGTCCG[T/C]CGAGTAGTCCTGGTCCCAGAAGGAGCTGACGTAGACGCGCGGCGGCTCGGTGACGTTGAT	sus scrofa sarcalumenin-like mrna
Cha_2163.1-1299	0	0	S	GATAGCCTGCAGCTTCTTCAGGGTGGTGGTATATTCAGCTGAGGGTTCTGAACTCAGACG[T/G]AGGGTGTCATCAATGTGAGACCTGTCTCTCGACACAGGACCTGATGAGGCTGTCTTTTTT	sus scrofa sarcalumenin-like mrna
Cha_2168.1-289	0.275	0.236875	S	ATCTTTATAGAACATGTCGTTAGCAATGTGAACTATTTTCTCCACGTGGATGATGCTGCC[A/G]ATGCTGTCAATGTCCACATCTGCGAGCATGGTGAGTACCAGAATCCCCTCCACCAGCAGC	danio rerio phosphorylase alpha 1 mrna
Cha_2168.2-168	0.0125	0.0121875	S	CATTCTGAGTGGGAAAGAGTTCGGCGTGCAGAAGAGTGTTCGCTCTGTAGACACAGGTGT[T/C]AGTCCTGCCATTTCTATCCAGGAAGTTGGCAATGTGGGAGCAACCAAGAGTGAGAGGGCG	danio rerio phosphorylase alpha 1 mrna
Cha_2168.3-127	0.1625	0.167812	S	GCCGGGCTGGGTTCGGATGGTCATGGCCAGGTACACCATGATTTCCTGAGTGAGAATGGC[A/G]ATGGTGATATTGTTCTCACTGGCCTGATCAATCAGCTTGACCAGCTCGTCTGGAGGCATG	danio rerio phosphorylase alpha 1 mrna
Cha_22.3-203	0.405556	0.410934	S	CGGCATCTCCGAGACGGCCATGATCTTCGCTGGCGTGGACGTCACCAAAGACCCCATCCC[C/G]GTGCTGCCCACTGTGCACTACAACATGGGTGGCATCCCAACCAACTACAAGGGACAGGCT	salmo salar clone ssal-rgf-501-013 succinate dehydrogenase flavoprotein mitochondrial precursor complete cds
Cha_221.1-314	0.475	0.455625	S	TGGCATGATCACCCTGCGCTGTGAAGTGTGCAAGGCCAAGGCGGACGTCCTGTGGTTGAA[A/G]GACGGCGAGGAGGTCATCCCCAGCCGCCGCTTCTCCATCCGGGCCAACGAGCTGGAGCGC	zebrafish dna sequence from clone ch211-203n19 in linkage group complete sequence
Cha_2232.1-65	0	0	NS	TCAGGGCACTGTTCACGCGGATCTGGCCCAGAGCGGGGACATGGCTGTGAAGGCAGTCGA[T/G]CAGTTCGGAGTGACTGTTGAGGACCTGCTTCTCAAACACGGGAAGAACATCATCAATGAG	danio rerio acyl-coenzyme a very long mrna (cdna clone mgc:174519 image:8007880) complete cds
Cha_224.1-272	0.25	0.300625	S	CCAATCAGGAGGAAGCCACACAGGTGTGGACCTGATTGAGGAGCACCTGAGGGAGATCCG[A/G]AGCCTCCGCCAGCGTCTAGAAGATTCCATCCGAACCAATGAGCGCCTCAGGCAGCAGCTG	danio rerio si:ch211- (si:ch211- ) mrna
Cha_224.4-447	0.3875	0.439063	NA	GAATCATGATGTCGTTTTTGTGACCGATTGGGAAGTTGCTTGCAAGCGGCCCAGGGTCAA[T/C]GTGGAACCGCTAATAAGGAAATGAATTTGGCCTGTTCTTGGAGAGCAGTTTGAACCACAG	0
Cha_224.4-486	0	0	NA	TTGCAAGCGGCCCAGGGTCAATGTGGAACCGCTAATAAGGAAATGAATTTGGCCTGTTCT[T/C]GGAGAGCAGTTTGAACCACAGAGGCAGTAGCGCTTCAAGGTTTTGGATTATTTTCTGCAT	0
Cha_224.5-170	0.05	0.048125	NA	ACCTTAGCAATGGGGCACTCTCCAACACTATTTACACATAATACAACTGTCAGAACCACC[A/G]TGTTAACACCGATGCCACCGAACTCTTTCAGCTCTGAGGGAGGCATTGTTTACGCTCATT	0
Cha_2274.2-282	0.346711	0.332935	S	TGGAGGCACCCGTGTGGTCAAGCTGCGCAAGATGCCCCGCTATTACCCCACAGAGGATGT[T/G]CCCCGCAAGCTGAGGAGTCATGGCACCAAGTGCTTCAGCAAGCACACCCGCAGGCTTCGT	salmo salar ribosomal protein l6 mrna
Cha_2274.2-513	0.257895	0.238959	S	CCTGGCCATCAACAGAGTGCCTCTGCGCAGAGCTCACCAGAAGTTCGTCATTGCCACTGC[T/C]ACCAAGGTGGACATCTCCACCATGAAGATCCCCAATAACCTGACGGATGCCTACTTCAAG	salmo salar ribosomal protein l6 mrna
Cha_232.2-1286	0	0	S	CAGGTGGATGATGGGAGCAGCAGCTGGGCAGCAGTGGGCGAAGGTGTGCACGTGAGCCAT[A/G]ACATCATGACGGAGCTTCTTCTCCTCCTCCGCCGCCATGGCGAAGTCGATGTCATCTGCG	gasterosteus aculeatus clone cgx91-h08 mrna sequence
Cha_232.4-129	0.290789	0.300883	NA	TATTTGTGTAGTCTCTGTGTACTGTGTGTGTCTGTGTTTGTGTTGTACAGTAAGTTGATG[T/C]GAGTCTGTGTGTGTTTGTAACATGGCCTTTTTATCAGAGAAGATCGTTTTGTGAGTGACT	0
Cha_232.4-360	0.507895	0.486672	NA	GTTCTCTGTTATCATTGGATGAGTTTTAACAATTAGCTTTCTAGAGGCAAATGGAAGTTG[T/C]GATATTTCAGTTGCCTGGTTACTGTTATGTTCCATACTGAATCATACAGTCATTAATCTA	0
Cha_235.1-413	0.175	0.176875	NA	CCTCTCGTCCATGATCCGTGTGATCTGTATCTTCTTCCGTCCCATCTTTGCGTTCTGTTT[T/G]GTCTCTCTGACACCACAAGAATATCAGAAAAACACCCGAGCTTGTCTTCCTTCTCCCCTC	oreochromis niloticus myocyte enhancer factor 2a mrna
Cha_240.1-116	0	0	S	GTCCTCTGCCAGGTCACCGAGGTCGGGGCACACCTGGCCGACGCTGACAATATCGCGGCC[A/G]TCGGAGAGACGGCGCATGATGTTAAGGTGGAGGCTGGCTGGCAAGTCGGTCAAGGACATT	danio rerio f-box protein 32 mrna
Cha_240.1-302	0	0	S	CATGCGGTGCACCCAGATGTTAATGTTGCCCACCAGCACAGACTTGCCCATGTCCTGGAC[T/C]AGGCTGCACAGGGAGATGTAGAGCGTCTGCAAGAGCTCCTTGATGGGTCGCACATTCTGC	danio rerio f-box protein 32 mrna
Cha_250.1-71	0	0	NA	TCAGCGTCAGTCTTGATCGCACTCTGGAGCTTCGTGAGGGGGATGCGGCGTCCTTGTGGA[A/G]CTTTCTCGTCAGCCTTAGAGAAGTCCTTCAGCAGGGGCATATTGAGAGGCACCTGCATCA	tetraodon nigroviridis full-length cdna
Cha_254.1-765	0.3	0.35625	S	AGTGAACTGGGTCTCGCTGTAGCCCAGCATGTTGGAGAAGTTGTGGGACCAGTCCAAGGA[A/G]GAGTCGATGGCGCCGATGCTGCTGCCCTCGCGGTACAGGTTGCGGTAGATCTTAGCCGCC	katsuwonus pelamis mitochondrial citrate synthase precursor complete cds nuclear gene for mitochondrial product
Cha_2573.1-161	0.2125	0.241562	S	AGCAGATATGGGATACAGGATGTTCTCCGGGTCCATGATGTTGCTGACATTATACGGAGG[T/C]TTTATGTGCACATCGCGAGCATACCGCTTCTGGACGAAAGAGAAACAATTGGAAGTTGAA	0
Cha_258.1-160	0.178947	0.180232	NA	ATTGTGAGATGCAACTAAACATGTCCAAGAAAAGGATTTGATGACATCAGTTCATTCGTA[A/T]GAAGATGTCATGTTTTACAGTTTTACTGGACTTAAAATGAAACTGAAAAATGATCCATTG	esox lucius clone eluc-evq-512-162 proteasome subunit alpha type-5 complete cds
Cha_259.5-274	0	0	S	TGTACACCGGAGCCTTCCACTCCACGACCAGAGAGGTGTCCCTGATCTCACAGAAGGTCA[A/G]GTCGTAAGCAGGGCCTGGCTCGGGCATCTTCCAGGCCTTACACTGGAAGGTGGCACTGGG	oreochromis niloticus myomesin-2-like mrna
Cha_260.1-1112	0	0	S	AGTTACCAAGCTGACAAAGGGAGAGGAATACCAGTTCAGAATCAAAGCAGAAAATCGCTT[T/C]GGAATCAGTGATCACATTGACTCACGTCCAGTGATGGTGAAACTTCCATACACTATCCCT	danio rerio titin b mrna
Cha_262.1-473	0	0	NS	CTGGGAAGTGATCTGTCCCGGTCTCCCTCCAGTCCCATGCACGACTCCCTCCAGGCCATA[C/G]TTTGCAGTCTTTGTAGCCTGTGGAGCAGCCCTTTACCTTCATGTGTCCCCAAGAGACAGA	oreochromis niloticus upf0366 protein c11orf67 transcript variant 2 mrna
Cha_2622.1-187	0	0	S	GCTCTCTCAGGAGAGAACCACGCCCCAACAGGACCCGCGCCTCCAGCATGTTCTTGTCTA[T/C]ATGTTCCAGAACCGAGCGCCCAAACGCATCATCGAGAGAACCCTGCTAGAACAGTTTGGC	salmo salar clone hm5_2626 ubiquitin specific peptidase 28-like partial cds
Cha_2676.2-244	0.1375	0.169062	NA	AGTACATCTATACGACAAATACTGAAAATGTTGTCATTTGACTAGAAGGTTACGTACCGA[A/T]GAGTTCTAGCACACTGAAAAACTAAGCCAGGCACCAAATCAACATTCACTTATGATGATC	danio rerio glycogen synthase 1 mrna
Cha_271.1-376	0.1375	0.127188	NA	CATAGCTCAGAGTTACGATGACATTGTAAATGGCCAGCTGATACATTTCGGAAAGGGACT[T/G]CAACCGTTGTCGGAGGCACAGCTCATAAGAAGTAGCTAACGTCAGTTAGCCTAATCAACA	salmo salar clone ssal-rgf-522-143 3-methyl-2-oxobutanoate dehydrogenase mitochondrial precursor complete cds
Cha_279.7-1240	0.353947	0.332107	S	CTTTTTGGGATCTCTAGCAAACACAAAGTCAGATGGGGTACTGAATTCTCCAGCTCCCGA[A/G]ATATTTATCGCACAGATACGGAATTCATACTCCATGCCCTCAACGACGTCTTTCACTGCA	epinephelus coioides eef1a2 binding protein partial cds
Cha_279.9-165	0.3125	0.287812	NA	TTTCGATGTATATAATGCAGAGAAGGGTGTTTTAGTTGCTATTATAGTATTTAAGAAGCC[A/G]AATTATTCAGCTGACAATGAAAAACATGTAGTTTGCCACATGCATACATTGCATAGTAAT	0
Cha_279.9-331	0.0875	0.0828125	NA	GGCCAAAGTATGATTCATGATCATTGCCACTACAACTCATTATTCCCCCAAAATCTAAAT[T/G]AATTGAGTGATGCATAACATTCTGTAGTGTATGCAACACTTAGAATGTCGAGTAATGTCA	0
Cha_280.2-235	0.1	0.13625	NA	GAGGGGTTGTATATTGCGTTTGTGGCCTTGATCTCTGTTTTCTTCTATATAAGATCAACT[C/G]TGATCACTATTGAAAGGCATACTGAAGAGTGTGTGCTCAACACGTGCACTTCCAACAGTA	0
Cha_280.2-287	0	0	NA	GATCAACTGTGATCACTATTGAAAGGCATACTGAAGAGTGTGTGCTCAACACGTGCACTT[T/C]CAACAGTAGATATGATGGAAATGTCATTTTGTAAAGGGCACCTGGTCTTGGTTACTTTTC	0
Cha_2814.1-396	0.2	0.175625	S	TTGGGTGATTGTAAAACTGGCAAACTTGCCCGCCTCGAACTTGAGGATGTAGTGGTCGTC[A/G]GACACCATCTCCCGCTCGTTCTTCAGCCAGGTGACCTCTGGAACGGGGTCGCCCGAGATG	oreochromis niloticus myomesin-1-like mrna
Cha_2814.3-222	0	0	NA	TGGGGTGGAATGGAATGGTACTATAGCTGAGGTGAGACAGTCCCTGATATGTTTTGATTG[A/T]GTGTCCTGTGTTGGCGAACTGCTGCTGTTGCTTTTAAGAGGCTCGTATGT	clupea harengus partial pvalb1 gene for parvalbumin beta-1
Cha_284.1-671	0	0	NS	ACCGTAGAGGAGGCCTGTGAGCTGGCCCGTAGAGCGATCTACCAGGCCACCTATCGAGAT[T/G]CCTACAGCGGAGGCCAAGTCAATCTGTACCACGTTCACAGTGAAGGCTGGACCCGGGTGT	osmerus mordax clone omor-rgc-502-231 proteasome subunit beta type 5 precursor complete cds
Cha_2860.1-249	0	0	NS	TCCTCAGTCTGGTAGGTGAGCTCCTTCACCCTCCTCTCGTATTTGCGGACTCCCTTGACA[C/G]CATCAACACCACGTCTCGTTTCAGCATCAACCTCACCTTCCAGTTCACGAACCCTGGACT	clupea harengus skeletal muscle myosin heavy chain light meromyosin partial cds
Cha_2884.1-367	0.2625	0.229688	NA	TGGCATCATGGTTCTTAAAAACCGGATTTTCCTCAGCTGAGACCTTTAGCAGCTGAATAC[C/G]GAATAACTGGTATTAAGCTCTGCTAAATGGTGTTTTATTAAACCCCAATCCCAC	0
Cha_2911.1-456	0.157602	0.322758	S	CATTCGCCATCTAATGTGGGATGTGGGTAAGGGCTTTCAGATCCCTGATGTGTATCGCTC[A/C]GGCTACGTGGTGATGGCTCTGTCTGTCCTCACCTCCATCGGCCTGGCCTGCCTGTGAGCC	salmo salar clone ssal-eve-532-364 succinate dehydrogenase cytochrome b560 mitochondrial precursor complete cds
Cha_294.3-948	0	0	NA	CACCATGTTGTGGGACATGTCATCATTTTGTAAAAAATAAATGTAATAAAAACAACGAAA[C/G]TATGCATCACTTTGTGGTCTTTGTATATCTTCCAAAGAGGAGGTTTAAAACCACAATTTT	ctenopharyngodon idella collagen type i alpha 2 complete cds
Cha_297.1-93	0.4375	0.370312	NA	AAATAATATCAGAAGTAGTATTCCTCAACACATTTGTTTAACATCAGAATATTTCCATCC[T/C]TTGTTGGAATACGTAAACATCGACAGTAAACATGCCTCAGAACGAACACATTGAGTTGCA	esox lucius clone eluc-evq-531-126 ribosome biogenesis protein nsa2 homolog complete cds
Cha_3028.2-192	0.150658	0.172499	NA	GAAAGAAATGTCATACCTTGCAATTTCCCCATTTCTCTTTGTGCTGTCTTGCAACATGTC[A/G]CACAGGTTGCTGTCAAAGAGAAATACGTTCTCCTAGGCTACTTTCCCGTAGGCAGTTCTT	salmo salar clone ssal-evd-567-347 troponin fast skeletal muscle isoforms complete cds
Cha_3028.2-216	0.0894737	0.106982	NA	TTCCCCATTTCTCTTTGTGCTGTCTTGCAACATGTCACACAGGTTGCTGTCAAAGAGAAA[T/C]ACGTTCTCCTAGGCTACTTTCCCGTAGGCAGTTCTTAAGCATTCTTTTTGTCGTGTAAAT	salmo salar clone ssal-evd-567-347 troponin fast skeletal muscle isoforms complete cds
Cha_3032.1-169	0.396711	0.433354	NA	GACATGTGGAACTAAACTACTTATGTATGCAAAAAAAAACCTTGACTGATATAGAAATGT[C/G]ACTGAACCTCTGCCTAGGTTAGGAATCAGAGTTAGGAGAGATGAGGATGTATTGAACTAT	0
Cha_3032.1-411	0.2625	0.279688	NA	ATCAATAAGGCACTTTCGGAGATAAAAGTAAAGGAAGAAAGGAAGATGGCTCAGAAACAA[A/T]GTACTACTAAGGAGAGTCCCAACACAAAGAAGAGACTGGGTTCTTGCAGGGCTGCGATGA	0
Cha_3032.1-626	0.4	0.465	NA	GTCTGGAGCTAGGGCTGAGATCACAGGCTGATCCAGTGCATCTTCAGACACTTCTGAGCT[A/C]AGGATGGACATGCAGGGTGGATAGGAAACATCAGCGAGGGACCCCAGTTCTTCAGTACCA	0
Cha_3032.1-1126	0.2875	0.337187	NS	TGGGGAACGAATGGGACATCACTGAGGAAGACACGTCCTCTCCTGCAGCTTGAGCAGATT[T/C]TTCCCTCAGTCTAAGCTCTGGCCCCCCGGAGATCTCCACTCTGCTGGAGGAGTCATCCGT	0
Cha_3032.1-1240	0.4375	0.459687	NS	CATCCGTTGACGTCAGCGGCCGTGGCCTCACCTGAGGGACTTCCTTGAGGTCGGCGTGTT[T/C]TCTCAACGGAGCGATTTCTTCTCCGATGTCTTCTGCGCTCTCATTCGATACACGTTCCTC	0
Cha_3032.3-221	0.25	0.295625	NA	GGCAGAGGTGGGGCAGCTAGCTCAGGGAGTTCTAACTGGTGAGGTATATCTGTTGCTACT[A/G]CCAGTATTGGGTCTACGTCACTAGTCTCAGAAGGTGGCATGGCTGGTACATAACTAGTCT	0
Cha_3041.3-323	0	0	NS	ACTGCCGTTGTCGTACACCTGCTGGATGATGAGCCCAAAGGAGAAGGGCGAGATGTTCAA[T/C]ATGTTGAGCAGCGTGGCCTCGCTGGCTCCCACCTTATCTCCAGGCTTGATCAACTGCACA	danio rerio ribosomal mrna (cdna clone mgc:165554 image:7231962) complete cds
Cha_31.1-140	0.4	0.316875	S	GATGGTGATGACGTATTTGCCCGGCTCTGGCGCTGTGTAGTAGATATCGAAGGTGCCGTC[T/C]GGGTTCTCCACCACGTCCATGTCTGCCTCCATGCCATTGGGAGTCAGCACTGTGCAGGTG	oryctolagus cuniculus filamin gamma-like miscrna
Cha_315.1-609	0	0	NS	TGTAGAGGCCGAAGTTCTTGGAGAAGGACTGGGCGCAGAACATCTCGAAGCCCTCTGAGA[T/C]GAAGTAGCGGACGGCCCACGCATCCTTTTCCAGACTCCCGGAGGCAAAGCCCTGGTAGGC	salmo salar aspartate cytoplasmic mrna
Cha_318.1-301	0.05	0.0475	S	TCCCCTGTAGGACATGGCACAGAACCGGATGTCGGAGCGGTCTCGGTCTCGGGTGGAGAA[T/C]GCCCGGCCGCTGTGGTATGTCATGGAGTCACCTGCATTGCCAGTATAACCAGACACCTTC	danio rerio tenascin-x-like mrna
Cha_327.1-783	0	0	NS	AGGTGTTCTCAAACTTGGCATCAATGCAGATGTCTTCTCCCTCACAGTAGCCTTTACGAC[T/C]GATTTTGCCTTTGATGGAGACGCTGCCATCAGGAATGAACATGCATGTCACCCTCTTCTC	salmo salar clone ssal-rgf-515-371 thioredoxin-interacting protein complete cds
Cha_338.2-596	0	0	NA	TAACAAGTTCAGATCATGTTTTAAAATGATTTTTTGTTGTTTTATGTTTAAGTGTAGAAT[T/C]GTGTACATGCTAGAGTAAAAGAAAAAATATTTTCTACTGTATCCATTTCAGAGATTAAAA	zebrafish dna sequence from clone ch73-243c6 in linkage group complete sequence
Cha_350.1-511	0.0125	0.0121875	NA	CTTATGTGAAAGCAGAGTAGATGAAGACCTTCGTCCCTCCCGACGCTACTGAACAGGCTC[T/G]ACTGTTCAGCTTGTTCAAAATACATTTAATGCTTGTCCTATACACCTGTCCATTTATTTC	schizothorax prenanti heart-type fatty-acid binding protein (h-fabp) complete cds
Cha_352.1-175	0.3875	0.366562	NA	ACTGCAATGTTTTATGTATTTTTCTGAAGCTGATTGCAAATATCACTTTCCCTATGCACA[A/C]ACATTCAACTACATTCATCAGTGGCATCAATCAGCCAAAAACCAAAAACATGTCTAGTTA	0
Cha_36.1-317	0.475	0.494375	NA	CAGATATTATTTCTGATTGACCTGCCCCAGCCAGCGCAAGGGAACACAAATGCAAACCTC[A/C]TGCCTCCTCACTGCGCTCAGCATGATCTTCACAGCACAACCCTGCACATCGTCACTGTGA	0
Cha_36.1-629	0	0	NA	CGTAAAAACAGAAACGGCACTTTTAACTCAAGCCTGTGCTCCATGATTGAAGTGTTTCTG[A/G]GTTTTATGTGGCACTATAAACTGACAGGAGCAAGCGGCTAACTCAGTAGCTTGAAAAAGA	0
Cha_36.3-125	0	0	NA	AAGAGGGTCACACTACTGTGTTTTCATACAACCAGCTGCGGCTCCTAAACTGCTAACAAT[A/C]AGACAACAAGATTATGAAAACATGCAAATGGTAGAGATCATAGAGTTCAGTTAGTGTGTG	0
Cha_36.6-52	0.276974	0.26292	S	CGGCTTCCTGGAGGAGGCTCGTCGGCGCAGCGCTGGCCGGCGCATGTTCCA[T/C]AAGCCAGAGGACAAGAAGAACTCGCCCAACCCGACGCTACTCTCCATGGTGCAGAACCTG	PREDICTED: Oreochromis niloticus hypothetical protein LOC100697747 (LOC100697747), mRNA
Cha_36.6-439	0.477632	0.460718	S	GAACGCACGAGACCAGTCACCTACTCAGTCTCTTCCTCCACAGTGGAAATATTCTCCCAA[T/C]GTCCGCGCTCCTCCGCCCATTGGCTACAACCCCTTACACGGGCCCATGTTCCCCATGGGG	PREDICTED: Oreochromis niloticus hypothetical protein LOC100697747 (LOC100697747), mRNA
Cha_36.6-703	0	0	S	CTCCGCCCCCATGCAGCAGGCCACCAACCAGTACCAGTACCAGCCGCAGAGAGAGGGTTA[T/C]ACTCTGAACCCGCCCCGGCAGATCCCGGTGAAGGCCGCACGCGTCTACGAGATCAGACGC	PREDICTED: Oreochromis niloticus hypothetical protein LOC100697747 (LOC100697747), mRNA
Cha_3712.2-235	0	0	NS	CTGAGGTCCATGGTGCCCTTGTGTTTGGAGCCCAGCAGCGCCCTCATCATCTCGTCAGCA[T/G]AGACTCGCACCTTTCTCAGGGGAGGCTTCTTAAACTTACCCCCCAGGTCCATCACCTTCA	danio rerio zgc: mrna (cdna clone mgc:191121 image:100059430) complete cds
Cha_372.1-168	0.5375	0.449688	S	CAGAGCACAGATGGTGTGACCCTCAATTTGCTTGCTGATTTCCCAGATCATATCGATCTC[T/C]GCCTCACGGGCATCGCCCTTCACAAACCTCCACATCATGTTATTCATCCAGTCTACACCC	salmo salar clone ssal-rgh-519-276 nadh dehydrogenase flavoprotein mitochondrial precursor complete cds
Cha_3729.1-92	0.0375	0.0359375	S	TGTAATAGTCATGAAGATGAATCTCCTTAAAGTTTTTAAGCAATGCCGGTACTTACCCCG[T/G]ATGAGAAGATACCGTGGAGAACAGTACTTTCTTGGTGACCGATTGCAACACATGGGTACT	danio rerio acyl-coenzyme a long mrna (cdna clone mgc:192664 image:100061121) complete cds
Cha_381.2-437	0.275	0.249375	S	TTTTTTGGGAAAGCATTCCAACACTGGGGAATGGTTCCTGAATGGCAATTACCTCATCAT[T/C]ATCGTCACTATCTGCATCATCTTCCCTCTTGCCCTCATGAAACAGCTGGGGTACCTTGGC	danio rerio solute carrier family member mrna (cdna clone mgc:193082 image:100060705) complete cds
Cha_3888.1-467	0.432383	0.391632	NA	CAATAACCTTCCTCACATCATATACACTCTCGTATGCTTAGTTCACTCCTTACTCCACAA[T/C]GTTATTTGCGACCTGTCATGATTATATTACATCTTTTCAGACAGTATCATTGTCGAACAT	danio rerio telethonin-like mrna
Cha_3888.1-614	0	0	NA	TTCAGGGATAGGCTATCATTGTTTTACTCTACTCTACATGTTTGCATGGTTTGATAGCCT[A/T]TTGGCTGTGTTGTATCTCCCATAAACTACAAGTGTCAGGTGTTTTGAAAAAACTTGTCTG	danio rerio telethonin-like mrna
Cha_3888.1-826	0.075	0.07125	NA	GATGGATCCGACCAATTAAGAATACACACAAAGTCCAGTCCGGTTCTTGTGATGTCACCA[A/G]CCAACCTGCGTTCCATTGCAGCCATCACTCGCCTCGGACTCCAGCACGCACTGGACATCA	danio rerio telethonin-like mrna
Cha_3888.1-1417	0	0	NA	AGGAGCGGGGGTTTCTGCTTAGACAGTGCATCTTCGTCCTTTTGAGACAGACCTTTAATC[C/G]GCCTGATTTGAATGATGACTTATCTTCGAGTGACCTTTGTCTCTGTGGACATGACACCGA	danio rerio telethonin-like mrna
Cha_3889.5-206	0.3	0.28375	S	CTTTGAGGAGCTGCTGCGGGCCAACGACATCGACTACTACATGGGCCAGAGCTTCAGAGA[A/G]CAGCTCTCCCAGAGCAGCAGCCTGGCCCAGCGAGTGAGCACTAAGATCAGTGGCCGGGAT	oreochromis niloticus phosphodiesterase 4d interacting protein mrna
Cha_3940.3-215	0	0	NA	CCTGCTCTCTGACTCAGCCTCCGTCTTCTAGGGGGTGACGGCAGAGACTGCTCTCGTCTT[T/C]GAATGATCGGTTTGGGTATTGGCTCACAGGACAAGCTCCTGCGCAAGACTGGTGATGCTC	oreochromis niloticus protein phosphatase 1 regulatory subunit 3d-like mrna
Cha_3992.1-181	0	0	S	CTGGGAGCTGACGAGGTCGGGGGCCCTGGAGGCGTGGAACAGCTCCCGCGCCACAAACTC[T/C]CCCGACGAGCTGCTCAGCTCAAACAGCCGCGGGGTGAAGTCAAACATCCCGGGGTCTCTC	danio rerio si:dkey- (si:dkey- ) mrna
Cha_4046.3-525	0.425	0.35625	NA	AAGGTTCTGAGAACGGGTTCCGTTTGGTTCCGTTTTCGGATAGTAGAACCTGGAGGGACG[A/G]TCAGTGTTGGGTGGGGTTGTGAAGCAGATGTAGCAGGTGAATTACGGTGTTCACCGTCAG	tpa_exp: oncorhynchus mykiss rtn2*1 complete cds and 3 utr
Cha_4046.4-404	0.125	0.156875	NA	AGTTGCCATGGTAATGTCTGAAAAAAGAAACCCCACACAGAGAAGAGTTGTGACTTCAGC[A/G]AAGCGGAGGGAGTGTTCGCCCAGCTTTGGGGAGAGGCAGGCAGGCAGAGGGGCCTGGGTC	0
Cha_4051.1-645	0	0	NA	AACCGAATGGGAGAACGGTAGGAATTACATCCCATAGTCCTTTTCATTATCCGTTTCTCA[A/G]GTGGAGATGGAAACAGTGGATGGATGTCCTGACACCATGGGGTCAGCAGAAATACTTCAG	sardinops melanostictus mrna for myosin light chain complete cds
Cha_409.1-87	0	0	NA	GCAAAACTTCAAACATGGGGATCATCTGGGGGGAAAACAGTAAAGGAAAGCGAGGGGGTT[T/C]GGGGCTGGGTCTAGATCAAGTCGGCCACATTCATGGGCATCTCCTCCACAGTGGTGTTGT	ictalurus punctatus eukaryotic initiation factor 4a-i mrna
Cha_41.1-1026	0.6375	0.485312	S	GTTGGTGAAGACCACCTGAGAGCCTCCAGCACATGCACCAGCCAACACCTCTGCAAAGAG[T/C]GGAATGGTATCATCTTTATTGGTGAATTTATCTCTCACGAAGTCATTTACCGTGAGTTTG	salmo salar clone ssal-rgf-532-088 calcium-binding mitochondrial carrier protein aralar1 complete cds
Cha_424.2-254	0	0	NA	GGCCTAACACCCCTTCCTTTTACTTGAAAGTTTACCAGGGTTTTGTTAAAGCAGTGTCAA[A/C]TAAGAGGCCAATCCAATCTGTGTCTTTAATGTACGTTGCTACTTTGTAATTACTCTTCAT	dicentrarchus labrax chromosome sequence corresponding to linkage group top complete sequence
Cha_428.2-284	0	0	S	ATTTGTGACGATGCAAACATATCCTTTGTATTTGTCAAGAGATACCTCATTCCCATCAAT[A/G]TCCTTTGCTGAGAACTCATAAATGGACTTGGCACTCCGCCAGTCGTTCACCTGTGCACAC	oreochromis niloticus phospholipid hydroperoxide glutathione mitochondrial-like miscrna
Cha_4286.4-402	0	0	S	TCGAAAGGGAATCGGGTTCAGATCCCCGAACCCGGAGTGGCGGAGATAGGCGCCGCGAGG[T/C]GTCCAGTGCGGTAACGCAAACGAACCCGGAGAAGCCGGCGGGGGCCCCGGGAAGAGTTCT	zebrafish dna sequence from clone ch211-248k16 in linkage group complete sequence
Cha_437.2-200	0.2625	0.242187	S	TGGTGCCCAGAATTGAGGAGCAGGGGTGTAAGGGGCGACCGCTGGGGTGCGAGGCGGGGG[A/G]GAAGCCACTTCGGACCTCCAGATGGGCTCGGCCAGCGTGGTGGCGGAGCGTGGCACTATG	danio rerio synaptopodin 2-like b mrna
Cha_4382.1-175	0.5	0.490625	NA	GTCAGCAAAACTTTATGTTACAGGTGTGAGTGTTCACTCAGACCATGTTATTTCACATTT[T/C]TGTTAACTGCCCTGTTAATATGTATTTATAAACATATGGTTTACTTATATGTTTAATGTG	0
Cha_4382.1-259	0.3125	0.273437	NA	ATTTATAAACATATGGTTTACTTATATGTTTAATGTGCTGGCACCATCCCAGTTCAGAGA[T/C]ATTTTATTTGTTTAGCTAATTATTTTATTCTCTTGTAGCCCTGTGGTCACAATGTTGTTA	0
Cha_445.1-629	0	0	NA	TCATGTCGATTTAAAAAATATATATTTTCGTAGTAAAATGCACAAGTCATTTCATGTCTT[T/C]CATCTGAGACGTGAGGGGATGAGACACATCAGAAATGATCAAAGTGATGAAGCCGTTTCC	danio rerio zgc:92578 (zgc:92578) mrna
Cha_4453.1-213	0.3875	0.379062	NA	TTACAAAACACAGAACCACTACTTAACGCACTCTCAGAACAGTAGATTTGTTTGTTTATC[T/C]AAAAATGTAAAAGTACAAATATTTTCATGGTTAGGCTTAACATATTAGTATACACTAGAC	0
Cha_446.1-555	0.05	0.0475	S	AAGGATGGTGGGGCCCACGAAGTTGCCGTTCTCGTAGCCCTTCACCCTCACACTGCGTCC[A/G]TCCAGCAGCAGCTTGGCCCCCTCGTCCACGCCGCTCTGGATCAGGCCGTTGACCCGGGTC	salmo salar methylmalonate-semialdehyde dehydrogenase mrna
Cha_448.1-292	0.1125	0.124063	NA	CATTCCTTAGCCCATATTCGTTAGAAATTGTTTCAATATTTTCCCAAATTACAAAATGGT[A/G]ATGAACTCCAGCCATCTTCAGTAATATATTGAGGTACTCCAAGGACATTAATCACAAATG	0
Cha_45.1-155	0	0	NS	TTATCCTGCTCAGCAGAGATGAGCAGGATCTCATGCTTGGCCTTCTCCAGGCCTTCCTTG[T/G]TTCCGGAGATCTTGATGTGGTTGCTGGGGTCGTCGGGTCTTGGGATCTGGATCTTGGTGG	salmo salar vigilin mrna
Cha_453.2-188	0.1125	0.126562	NA	AATAAATACAGTAGGTTAAGGACACAGTAACAAGTATTTATCATCAAACATTTTTTTAAT[T/G]ATAGTTGAAGATACAATGGTAAGAATCAGGATAAAAGAACATCTAAAAAATGGTAATTTA	0
Cha_4602.1-469	0.0125	0.0359375	S	GGCAGAGAAGCTGTCAGAACACATCCCCCTCTACGCCCAAAGCCGCTCCGAACCGCAAGA[T/C]ATCTGGCAGATCTTAAACGGGGAAAAGGACGACTTTTTGATCTATGACAGATGTGGACGT	salmo salar clone ssal-rgf-517-169 selenoprotein pa precursor pseudogene cds
Cha_462.3-102	0.5625	0.479063	S	GAGAGGGATGTTGAGTCTCTCGGCGATGTCCTCCACAGTCTCGTTGCCCTCGGAGATGAT[T/G]CCCACACCCTTAGCGATGGCCTTGGCAGTGATGGGGTGGTCCCCGGTTACCATGATCACC	fundulus heteroclitus sodium potassium atpase alpha subunit isoform 2 complete cds
Cha_462.3-375	0.4375	0.476562	S	AGAGAGGGTGAGGTGGGAGAAACCCAGTACTCTCTCTCCCAGCCCCCCCAGCTCCATGTA[T/G]GCGCTCTGAAAGGCTTCTCTCCAGTCGTCATCCATGGGGACCTCCTGCCCTTGGATCATG	fundulus heteroclitus sodium potassium atpase alpha subunit isoform 2 complete cds
Cha_4723.1-99	0.5625	0.480312	NA	GAATGTAACCCATCTCTGTGCTGTGAGTCAGTGCTAAGAGGCTCCTGATGAGATCTTTGT[T/G]TCTGTCACTTTTTGCACTTACAGCTTTGCCAAAGTTTCCAAATAGTTTGCATGCTACTTT	0
Cha_4823.6-670	0	0	S	CACCTGGCGGCGCAGCTCGCGCATCTCCTCCTCGTACATCTCGGCGATGCGCGTCGGCTC[C/G]CGGCCGCGCAGCTTCTCGATCTCCACCATCAGCGTGGAGTTCTGCGTCTCCAGGAAGCGC	oncorhynchus mykiss partial mrna for desmin (des gene)
Cha_4823.6-820	0	0	S	GTTCAGGTGCTGCAGCTCGGCCTTCTCGTTGGTGCGCGTGTCCAGGAAGTCCTTGTTCAT[C/G]GCGTCGGCCAGGTTGAAGTCCAGCTTCTCGCCCATGCCGGCGTAGGAGCGCATGGCGCCG	oncorhynchus mykiss partial mrna for desmin (des gene)
Cha_4850.1-589	0.35	0.31875	NA	ACGGCAACCTGTACTTATCTATCTACTTGCTTCTGTAATGTTAAGGCTTGCAGCAGCACA[A/G]CATATCAACTCATCTCTAGTTACAACATGTAGATACACATTGGAGGCTCTTAGCCTCAAA	0
Cha_4850.1-632	0.2625	0.240937	NA	AGGCTTGCAGCAGCACAACATATCAACTCATCTCTAGTTACAACATGTAGATACACATTG[A/G]AGGCTCTTAGCCTCAAAAAGGCTGACCTTGTGTCCTCTGACAGTCAGTTGCCTCTTTGTA	0
Cha_4850.2-414	0	0	NS	CGATGTGTTGTTGGTACATCACAGCTGGTTCAGACTCTTCCTCGACCACCTCGGCCTCTG[A/G]AAGCTGGAAGGTCATGAGCTTGGATGCTTTCTCAAAGCCACCAAAGGGAATGGCAGACCT	salmo salar myozenin 1-like mrna
Cha_4850.3-262	0.441447	0.485946	S	AGGAGCTGGAGGAGCTGGAGCAGAGGGTGCAGGTGGGAAAGCAGATGAGAAGAGTGCAGG[C/G]AAACGGGAGTATCTGAAGCTGTACGTCTCCCCGTGGGAGAGGGCCATGAAGGGCAACGAG	hypomesus transpacificus myozenin partial cds
Cha_513.1-681	0.0375	0.0359375	S	CATGGAGGGCTTGATCTTGGGCACACGGATGCTCTTGCCCTGCCAGGCGTCGCACATGCC[T/C]GAGATGATGTGGTTGCCGCGGACGGAGGAGAGCTTCTGGCGGAAGACCTTGGTGCGGCCA	salmo salar thioredoxin interacting protein mrna
Cha_52.1-173	0.325	0.314375	NA	TGAGAGTAAACTGGTTATTCACAGTGGCAGAAATAGTTTGTTACCCATAACTTCAGTTGG[T/C]CATGTCGGAATGCAGTAGTATTTATGAACTTATTGAATTGTAAAGTGACTTGCTTGCACT	0
Cha_521.1-216	0	0	NA	GATGGTCCGCGTTCGCGAGATCAACAAGTTAAGGAAAAATTATGAGCTTGAGGCCAAGAA[T/G]AACTACGCCAACTACTCCGTGGTGCTGGATACCCCTGATTACCAGCGTGTCACGGAGCTG	danio rerio nebulin mrna
Cha_521.4-261	0.225	0.261875	S	CTCTGGGGCGTAGGTGGAGCCGGTGATGGTGAACTCAGCCAGAGAGCAGCTCTCCCCCTC[A/G]GCTTTGTCCAGGACGAACATCCTGCACACGGACATCTGGTTGGTGGTGAGGGTGCCAGTC	danio rerio ca++ cardiac slow twitch mrna (cdna clone mgc:193107 image:100060730) complete cds
Cha_521.4-387	0	0	S	GGAGCAGATGACGGAGGTGCAGCCCAGGGTCTCCACGGAGGGCAGAGAGCGGACGATGGC[A/G]TTCTTCTTGGCCATACGGCGGGTACCCAGAGCCAGGCAGGTGGTGATGACGGCAGGCAGA	danio rerio ca++ cardiac slow twitch mrna (cdna clone mgc:193107 image:100060730) complete cds
Cha_535.2-394	0.1	0.0925	S	GCTGGCCGGCTACCAAATGTCCTTCGACACAGCCAAGTCCAAGATGACTCAGAACAACTT[T/C]GCTGTCGGTTACAAGACTGGCGACTTCCAGCTGCACACTAACGTCAATGACGGCTCAGAG	danio rerio voltage-dependent anion channel mrna (cdna clone mgc:77621 image:6996673) complete cds
Cha_5393.1-65	0	0	S	GAGCAGCTCATCGAGGGTGATCTGCTTCCTGAGACCCTTGAAGAGAAGTCCTTTATCGGC[A/G]AGAGACAGCAAGTGCAGGCCGCTGTCTTTGTCCACTTTGCAGCGCTTCAGGAGCTGAGCG	danio rerio si:dkey- (si:dkey- ) mrna
Cha_548.1-316	0	0.0249307	NA	AGTTTGTGAGATTCTGGCTACAGTGCCTGTGATCACGAGGGCAAATTTGTCAAGTACAGT[T/C]GTGAAATTGAACTAATCAGTCTCTCTTCAGAATTTGGACAGCCTCTCACCTTAAACACAC	0
Cha_5534.1-506	0.2375	0.227188	NA	TAACTACGGGTGGCACTGCCTCACACACTCCCATTAGCCACAGGCAGTAATGCCCTGGAC[A/T]TACACATCGACCAAATGGACCCAGGCATCTAAACAATCTAGAACATTAACATCCCAGCAC	0
Cha_5541.1-235	0.215789	0.220258	NA	TATGAAGGAATTTGGTGTTTTCAGGTTACGATTAGTAACTAACGTATAACAAGCTATGTT[A/G]GGTAACCTTATCTAAGTCAGCTAACGTATACTTGCTAGCAACCCAGTTAGTTATAATTAA	0
Cha_5541.1-273	0.1625	0.172813	NA	CTAACGTATAACAAGCTATGTTAGGTAACCTTATCTAAGTCAGCTAACGTATACTTGCTA[T/G]CAACCCAGTTAGTTATAATTAACGTTAGCATCGTCAGCGAGGCCTAACCAAAGACGAGCC	0
Cha_5541.1-781	0.2	0.218125	NA	TGTAAGGAAAAAGTGGTGCAGTCACTAAGCAATTGTGTAGTCTGAGGCAGTAGAACTTGC[A/G]GAAGAGGCTGTTGAAATTCAGAGCAATCAATTTGTTATGGTTGTTTTAAAAAGTTTTTTT	0
Cha_5541.6-603	0.1125	0.105313	NA	TCCCCCGCTAGCTTCACAAGTCATAGGAGGAAGGTGTTGGGTTTGTATGTTCGGGTAGAG[C/G]TATCGCTCCTCAAATAAATAGTAGCCATTTTGTGAAATTTGACGACAATTTACTCGCAAA	0
Cha_562.2-144	0	0	NA	ATACGAGAGAGATAGACTGTGGTTGACAGACATATCTTTATTTTACACATAATTGTATAC[A/G]TCAAAATCATTTTGGTATTGGCAAGAAAAGAGAGTGAAGAAGAATAGAATACAACAGGGG	oncorhynchus mykiss clone omyk-evo-504-051 cytochrome c oxidase polypeptide viia-liver mitochondrial precursor complete cds
Cha_5625.1-135	0.270395	0.226131	NS	TGTCACGGAACACCAAGTGGCGCTGCAGACATCCAGCCCAAGTAGCAGCTCTCTCCTGGG[C/G]ACATGACCTGGAAAACACCTTCCCTCGCTCTGGTCCCCGTTATGATTATGTGCTGGCAGC	oreochromis niloticus methyltransferase-like protein 21c-like mrna
Cha_5719.1-126	0	0	S	TCCTTCTCTGCAAGCTTCCGGTCAACCTCACCCTTGACCTGGTTCAGCTCAAGCTGGACA[T/C]GGAGAATCTTGGACTCCTCGTGCTCAAGAGTTCCCTCAGCCTCTTCCAGGGCAGTCTGGA	saurida wanieso wmyh1 mrna for myosin heavy chain fast skeletal type complete cds
Cha_590.2-311	0.4	0.39125	S	GGCCAAGAAGAGTATGCGAAGTGAAGAAAAAAATGGGAACAAGAAGTCAGTGCTGGACTC[T/C]AGCCCGTTCTTATCGGAGGCCAACGCCGAGCGCATCGTCCGGACCCTGTGTAAGGTGCGC	danio rerio zgc:92578 (zgc:92578) mrna
Cha_590.3-373	0.5	0.46625	S	CGAAGAGGGCATGGAAGGTTCCGGGCAGAGAGGCATGGAGGACGAGTTCAGTCACCACAC[A/G]GGCTCGGCAGCGGAAGAGCCGGCGCGGACGTACGGCCAGGCACCGGGAGCAAAGTCCAAA	oreochromis niloticus chaperone activity of bc1 complex- mitochondrial-like mrna
Cha_5903.1-219	0	0.02375	NA	AAGCCACATCCATCTAAACAAGGACATTAACAACTAGAACACTCAAAATCAGACTGTAGT[A/T]CATGCAGTAGATTTAATTTGGTTCCAATAGCAAGTTTAATCCTGTTCTTAGGGAAGATCT	0
Cha_592.10-185	0	0	NA	AAAGTCGGAGGTTCGAAGACGATCAGATACCGTCGTAGTTCCGACCGTAAACGATGCCGA[T/C]CCGCGATCCGGCGGCGTTATTCCCATGACCCGCCGGGCAGCGTGCGGGAAACCACGAGTC	nematalosa erebi 18s ribosomal rna partial sequence
Cha_596.3-126	0.4375	0.491563	NA	CACTTGGAGTAGTCGATCGATCCAAACGGGAACCGCTAGCACACCAAACTCCCATTTGGC[A/G]AAATACATTTCCATCACCAATCAAACAGTCCCCGTCGTTTTTTTCTCTCCCCTGCGTCGT	oreochromis niloticus muscle-related coiled-coil mrna
Cha_5962.1-138	0	0	S	CTTGTAGAGCTCACATCGCAAAATGAGGTCGCTATCCTTGAGGCCGATTGCATTTTCCAG[A/G]GGCTTGGCAAATTTCACCTTTAGTTCTTTGACAAGCAAAATGAAGTCTATCCCATCTGTG	zebrafish dna sequence from clone ch211-247b3 in linkage group 9 contains the 3 end of the gene for a novel protein speg complex locus the gene for a novel protein ctd (carboxy-terminal rna polymerase polypeptide a) small phosphatase-like ( zgc:113169) and the gene for a novel protein vertebrate cytoskeletal calmodulin and titin-interacting complete sequence
Cha_6.1-255	0	0	NS	GTAGATAACATGTTTGCTCCAGAGATTGAGCTTGATGGAGATCTGAGAAAGGGTATTGTT[T/G]TTCGTGCTGGTGGATCTATGAAAATCAGGATACCCTTCAAAGGACGTCCTGCTCCAGAAA	danio rerio titin a mrna
Cha_6070.1-122	0.473611	0.396107	NA	GCACTGTATTCAGCATCCTTTTGTGTGTCTTAGTTCATGTGTTATGCATCTAAAATTGTA[T/C]TTAATTTATTATATCCTACAATTATACCGAATGTACCACTTTTCCTCAATGGAAAGTGTG	0
Cha_6119.1-440	0.15	0.138125	S	TGGCTGCCCTGTGTGCAGGGTCATCGATGTCTGCGCACAGGTCTCTATCTGCGAGCCGAG[T/C]GGTGAGGACATGTCACTGTCACTCCAGTCCGTCTCCTGTTTGATGGGCGCGCTGAATACA	danio rerio ccaat enhancer binding protein (c ebp) mrna (cdna clone mgc:77576 image:7000817) complete cds
Cha_6221.1-233	0	0	S	CACCAAGTAGGTGCGGATGGGGCAGTTCAGACGATGACCCTTTGCATAGAACTTCTTCTG[T/G]AGCTTTCCTAGAAGTTCCAGGAAACCCTTCAGCGGACCATGATCTAGAAGCGTATTCTCA	oreochromis niloticus cytosolic 5 -nucleotidase 1a-like mrna
Cha_623.2-498	0.0625	0.104688	NA	ATGATAGTGTAGTCTATCTTGATTATTGTTATAATGGTCACTTAAAAATATTGTGAAAAT[T/C]TAAGTATTATTAGAGAGACAACATTATGGTGTGTGATGTGACAATAACTTGATTTATTGT	0
Cha_631.2-473	0.0125	0.0121875	S	GAATCCTGGGTGGAATCCCACAACTAAGTCTGGCTTTGCCGCTTCTTCCTTCTCCACCAC[A/G]TCTTCCCAGAACTGGTGGTAGAGGCCCTTGTAGCCGCTGATGTAGGTCCTCCCTGTGGGC	oreochromis niloticus zinc finger mynd domain-containing protein 17-like mrna
Cha_6322.1-540	0.0125	0.0121875	NA	TAGGCCTTGTGTTCAGACTGACTATGTCATACCACCATTTTAATGACATGCTCAAAGTGC[A/G]AGCGGCCTGCACTAGAGCAAAAGTTTTTATGTGCTCTGTTTCTGGCAAAGGACTGCCTGC	danio rerio titin a mrna
Cha_6327.1-290	0.213816	0.206779	NA	GTGAGAAGTAACAGACTAGCCAACAACAGAGGCACCATCGACAGAGGCAGGAGGATGAGT[A/C]ATTTTGTATACCGAGGGGACTGAATGCTGCAGCCCCTGTCACCAACACGGCACAAGCAAA	0
Cha_6329.3-252	0.478289	0.469722	NA	TGGGTGTATTACAGATATGGTTACAGATATTTTATGTAACAGTGATATATTGTTCTGAAA[T/C]CTTTAATACCTTTTATTCTTAATATGTCAAAAACTAAAATAATTAGCAAGTGCATTTATT	0
Cha_6337.2-73	0	0	S	AGACAACCCGCTGAATTTAAGCATATTACTAAGCGGAAGGAAAAGAAACTAACCAGGATT[T/C]CCCCAGTAGCGGCGAGCGAAGAGGGAAGAGCCCAGCGCTGAATCCCCGTCCTCTCCGGGC	clupea harengus 28s 5 end ( and c2 domains)
Cha_640.1-127	0	0	NS	CACTCTGAATAACAAGATCTATCTCATGGGAGGCTGGAACGAGATTGAAAAGAAGTATAA[T/G]AAGTGCATACAGATGTTCAACCCAGACCTTAATGAGTGGACTGAGGATGATGAGTTGCCA	danio rerio kelch-like 31 mrna
Cha_657.4-213	0.525	0.381875	NA	ATTATTGACTCCTACAATTGAACAGCAATGTGATATTGTCTACATCTCGCGTCTGACTTG[A/G]AGTAAAGCTGATTAAACAGAGGTGGATTTTCACCCAACCAGCGAATGGCCAGAACATAAT	0
Cha_659.1-1361	0.2625	0.245313	NA	GGTCTTGGGCCTTAGTCCTATAATTGGTTTCAAGGCCTGGGCCTGGCTTTGGGCTGACTT[T/C]AGTTTTGCAGGCCCTGCTGGAGGTGTTGAGGTTTTAGCAGCAGCTTTAGGCTGCTGATAT	clupea harengus skeletal muscle myosin heavy chain light meromyosin partial cds
Cha_6658.1-846	0.0125	0.0121875	NS	GACCGCATGGCCAGACGACCCAATTTCAACAAGGCACCCCGGGGATGGGGCATGGATTAC[A/G]CCCCCGAGTCCACAGACCTGTGACCCACCCGACAGCAGTCACAATACGCTAACTAATCCC	oreochromis niloticus myozenin-2-like mrna
Cha_6723.1-219	0.2625	0.253437	S	TAGGGAGTTGTACCCAGCCTTCTTCAGTTGGCTCTTCAGCTCTCCCAGCTCTACCTCCAC[T/G]GTCTTCTTCTGCTCCAGCAGCTGCAGGACCTCACCCCTCCACCCTCCCACCACGGCACCC	oreochromis niloticus phosphodiesterase 4d interacting protein mrna
Cha_6770.1-217	0	0	S	GGTCCACTACTACAGTGCCCTCGGCCTCCACCGGGCCATCAACGCCGAACAGTCGCCTGA[T/C]CTGGTGTTCGCCTCCATCCTCGCCGCCTTCTCCGTCACCTCTCCCTCCGTTTGAAGCCCC	salmo salar clone ssal-rgf-541-349 adenylate kinase isoenzyme mitochondrial partial cds
Cha_6786.1-316	0.025	0.024375	NA	CATTCCAATCTTCAAACTGTATTTTGTCTACACATTACATATTTAACATGCATTTTGTCA[T/C]AGTGCTCACTTGTGCCTTGAACAATTCTCAAAAACATTTAATTTAGAAATGCAGTATCAC	0
Cha_688.1-238	0.3875	0.451562	S	GGGCTTCACAGACGACGGCGGCTGGCTGACCAGGCTCCTCACCACCAAGAACTTCGACAT[T/C]GGAGTGGCCCTGGACACCATCCATTACTCCAAGGGTCCCCCGAAGTAGAAGCAGAAACAC	homo sapiens cdna flj52474 complete highly sequestosome-1
Cha_6908.1-208	0	0.02375	NA	ATGGTCAACTAAACTGCATCTAATTCAGCAAATATGTAAGTAAATAATCATACAATTAAT[T/G]AATTTCAGATGCCTGACATGAATCCCCTACATAAATAAATGTTCATTCAGTTGCCTGAAT	0
Cha_6929.1-440	0	0	NA	GTTTCGTTTCGGGGCTTGGAGCTGGAAGATTGTGGGGAATTAAGGACATTTCTTATGTTT[A/T]GGGGTTCACTCTGGACTTGTCACCATCTATCCAGCACAGCTGACGTGCTCATGTAAAGAC	solea senegalensis rpl41 mrna for ribosomal protein complete cds
Cha_693.2-263	0.025	0.02375	S	CGTGGGAAGGAGCTACTTCCCCCAAACCAGAGTAGAGTGCCACTACAAGCTGACCAGCGG[T/C]CACACGTGGGTGAACAGTGACTGGGTTGGCCTTTTCAAGGTGGGCTGGTCGACAGTGAAG	salmo salar calcium-binding and coiled-coil domain-containing protein 1 mrna
Cha_696.1-361	0	0	NS	GGTGTGATTGTAGGTGAGAGAGAAGACTCACTCCCCCCTGAGTATCGCTTTAAAGAGGAG[A/G]ACCTCAAAAAACTACCAGCCCCTAAACCTGAGCCCTCCATGGACCCTCTGGAGGCGCTGG	salmo salar calpastatin mrna
Cha_696.2-280	0	0	NA	AGAAGAAAGACAAGGATATAGCAGCCATTGATGCCTTGTCAGCCGGCTTCTCAAACTTTG[T/C]ACCACCACCCCCTGCCTCCACCAAGTCTCCTGCCCCTCCTGCTGATAAGAAGCCCAAAAT	oncorhynchus mykiss calpastatin long mrna
Cha_699.1-224	0	0	NA	TGATCAGTCACATTTAGTACCTTTCCATAAGGCACTGTTAGCATGGCAGGCACAGAGGGT[C/G]TTCTCCATGAGTCTGTGCAGTTGCCACGGTTGCCGCCAGAGTCCCATTTCACAGGCGAAG	0
Cha_70.2-636	0.2125	0.226562	S	CCCCCGTCTGGCCGTTGCCGCCCGGAACTACATCGCCGACCACTTTGACAGCCTGTCGGC[T/C]GAGGAGGAGTTCCTTCAGCTTGCGGCCCACGAGCTGTTCGCCATCATCGGCACAGACTCG	salmo salar clone hm5_1726 kelch repeat and btb domain containing 10 complete cds
Cha_7075.1-58	0.3625	0.389062	NA	GGGAGAGAGAGGTGGGGGGAGGGATTGGAGATGTTTATAGTTTTAGTTATAATCATA[T/G]TTGTTTAACTGCAACATTGTTGCTTGATTCAGTCTGTTCTTTTCTAAAACATGTTGTGAC	0
Cha_7088.2-105	0	0	NS	AACGCGAGCTTATGACCCGCGCTTACTGGGAATTCCTCGTTGATGGGAAATAGTTTCAAT[T/C]CCCAGTCCCAATCACGAGTGGGGTTCAGCGGGTTACCCGCGCCTGTCGGCGCAGAGTAGA	nematalosa erebi 18s ribosomal rna partial sequence
Cha_7143.1-573	0.407895	0.39781	NA	ATTATTCTTTAGAACCCCTACCCTATTTTTGTGTGTTTTGAGTCTTTCATTATGACTTCT[A/G]AAGTAATTGCAAGAGCAAATCACACATGCCATATTATTTAAGGACAGACCAGGCAAGAAT	danio rerio zgc:103627 (zgc:103627) mrna
Cha_7167.1-245	0	0	NA	TCAATGACAAGTGCTCTATGGTCTTTCTCAACAAATGGAATGTATTGACTGACCAATAAG[A/G]GATTTGTCTGTGCTGTAATTTTAAGAAGTGATCTAATTTAATGGAATCAGGAGTTGAAGT	0
Cha_7177.1-225	0.4375	0.489063	S	AGCAATAATCAGCCTTTCCTCTTTAAGGCTGCGGCTGATGATCTCTGCCATGGCAACAGG[T/C]TCCTCCTGAAAACGATCCTGCAAGTTGCGTTTGATCTTGCGGATGTTGTGTTGAGAGAGG	danio rerio signal transduction and activation of transcription mrna (cdna clone image:3819836) with apparent retained intron
Cha_719.2-533	0	0	NS	GCAGTCCAGGCCAGATTGACAGCTGTCTCCAGCTTGTCGCTCACCTTCTGGTAGATGGAG[A/C]CGCCGAATTCAGCTCCATCATTCACATTGGTGTGCAGCTGGAAGTCTCCAGTCTTGTAGC	paralichthys olivaceus voltage-dependent anion channel complete cds
Cha_7205.2-138	0.3875	0.415937	NA	TAAATAGGTGTTGGGCATGCCTACTACACCATCCTCCTCTAAGGGAGGTGAAAATAAGAA[A/C]CCCTCCACTGTAACTGCAGTGGTTACATACAGAGTGAGCACTGACAGTGAACCATCACAA	0
Cha_7205.2-499	0.184211	0.42867	NA	AAACTGGTTTATTTCGAACCAAGCTGATCCTATCCATGGCTAAACAGGTACTGACAGTGT[A/G]ACTTCACAAGAGCAAGTTAAAATCAAGGTTGTCAATGCTGACAATAGGCTCTCTCCAGTA	0
Cha_721.3-196	0	0	S	TCAGGTCCTTCTGGATGCCCCAGAGAGTGTCGCCGCTCTTCTTGAGCTGGCCGATCTCCT[A/C]ATCGTTCAGTGTCATGTTGATCACGCTGTTCACGCCGGTGCTGTTCAGCACACAGGGCAG	aru21850anguilla rostrata lactate dehydrogenase complete cds
Cha_7215.2-346	0.430848	0.482866	NS	ATAGCATTACAGTTGTTGTCCATCTCTTTTCGGTGTTTCAAGTACATGGGCCAAACATGG[C/G]CGTCAAACAGACCAGGTGGGTCGGGGACTGTGTACGTCCTTGAGCTTCTTCTCCTCTTGC	salmo salar clone ssal-evd-505-166 nicotinamide riboside kinase 2 complete cds
Cha_7239.1-353	0	0	S	GAGGTCGGCATGGCTACCTTTGGCCCTCAGCAGCTGGGCTAGCTTCTTCAGCACGGTCTC[A/G]CCGTGGGCAGCGACATCTGCGTTGCCGGCCAGATCACCCGCAGCAATGCCAGCAAATTTA	tenualosa ilisha mb mrna for complete cds
Cha_726.1-107	0	0	NA	TGTGTACATATCATAAGACTCAGAGAGAGGATTTGTATTAGTTAGCTAGAGGGCTAACTA[T/G]CTGATTCACTCGATGTTTCCAGCAAGCAAGTATTCACTTCAAGCCCGGCGGTGTGTGCGG	salmo salar clone ssal-rgf-535-251 electron transfer flavoprotein-ubiquinone mitochondrial precursor complete cds
Cha_7409.1-107	0.466301	0.453377	S	AGGGGGCAGGGCCAGAGCGCAGCAGGATACGCCCACCGTGGGCTCCGGTAGCTCCTCCCC[A/G]GCGGCCCAGCTGTCGGTTTTGGGGTCGTAGCGCTGCACGGCTGCCTTGTAGCGCTTCTCG	oreochromis niloticus kelch-like protein 31-like mrna
Cha_7438.1-87	0.480263	0.430078	NA	ACGATTGTACGAGGTGTTCGGTGCAGAGGAGATTTAGGCCTGGGCACTTGACAATTCACA[T/C]TATAAACATGTTATCGAGACTGGTGCTCGTTTCAGGCCCTGTTCTCAAGAACAGTGGATC	danio rerio atp h+ mitochondrial f0 subunit isoform 1 nuclear gene encoding mitochondrial mrna
Cha_7438.1-373	0.227632	0.218966	S	CATGCTGGGCACTGGTCTTCTGCTCTACATGCTCTCCAAGGAGATCTATGTTGTCAACCA[T/C]GAGACCTTCGCTGCTGCCTCCATTGGTGCTGTCATCATTTATGGAGTCAAAAAGTTTGGC	danio rerio atp h+ mitochondrial f0 subunit isoform 1 nuclear gene encoding mitochondrial mrna
Cha_7447.1-641	0	0	S	CATGTCCAAGAAGTACGGCTTCACCAAGTTCAATGCTACGGACTTCGACCAGATGATGGC[A/G]GAGAAGCGTTTGATTTCAGACGGGTGCGGGGTGAAGTACATCCCCAGCCACGGACCCCTG	ctenopharyngodon idella qm complete cds
Cha_7456.1-168	0.4125	0.420937	NA	GGTGTAGTAGGGGCCGTAGTGCTGGAGCTGCTGGTGGTTGTGGTAGCAGGGGAAGGCTGC[A/G]CTGCAGCAGGAGCTGCTTTAGGCTTTGCTACCATGACAACCACAAAGTTTTTGTCATCTA	salmo salar uv excision repair protein rad23 homolog a mrna
Cha_7457.1-311	0.5625	0.489687	NA	CAAATGTGAAGCCCCCTGACGAAGTGCCACTGGCGGTAGAGGACACCTCAGAGGTTGTGG[A/C]GTTGCCAAATTTAAAACCTCCTGAGGATGAGTCTGAGGCACCCCCGAACTTGAAGCCCCC	0
Cha_752.1-561	0.4375	0.395313	S	CGCCACACAGAGGCAGTGCCAGCCCCCCATCTGCACCCACAACATGCTGGAGGACAGCTC[A/C]GACCCCATACTGACCTGTATCCGCCGCATCGGCCTCTTCAACAGCGCCTCAGATAGAGTG	danio rerio glycogen synthase 1 mrna
Cha_752.3-216	0.0125	0.0359375	S	CAGGGCGAAAGGCTGGCGGATGTTAAGTCGGTCTTTCTCCGCCTCCAGATCTTCATCATA[T/G]CGCTCGTCCTCGTCGGCGTTGTCCTCAGCCTCACTGTGGTGGGGAGAGGAGTGGAGGGAG	oreochromis niloticus glycogen muscle-like mrna
Cha_7607.1-1117	0	0	NS	CAGCCTCTGCCTGCTCCTCTCTCTGCTTTGTCTTGAACTTCAAGTTGCCATAGTGCATGA[T/C]CGAACCAGTCAGCTTGTAAATGCTCATCTTCTCTTCTGCAGTGAAGCCCAGCACATCAAA	danio rerio myosin-7-like mrna
Cha_7607.3-528	0	0	S	GCAGGACTGATTCTCCCTGTCTGACAGCATGTATTGGTAGGCATTGTCAGAAATGGAGAA[A/G]ATGTGAGGAGGAGCTTCAGTCCTCTTCTTGCCTCTGTAAGCCTCAACAACTTCCTGGTTG	danio rerio myosin-6- transcript variant 1 mrna
Cha_7607.6-171	0.1	0.115625	NA	CCAGAGTATTCCATGAACTTTACAAAGCATCTGGGATGCTTGAGGTCAGTCGATAACAGA[A/C]GACCTGAGTGGAAGACCAAGGACATGGGTTGAGAAACAAGACTGGCGCTAGCCCTCGTCA	0
Cha_7641.1-292	0.025	0.02375	S	TGGACGGGACCGCGTCCACGACCTCAACGTCAAAAATTTTAAGTCTGTGATGAAGAAATA[T/C]GACGTGTTTGTGGTGTACTACCATGAGCATGTCGGGAACAACCGCATCGCCCAGAAACAG	danio rerio zgc:100957 (zgc:100957) mrna
Cha_7648.2-114	0.4875	0.492188	S	GATACGAGAGCTCTTGGCCTCTTGGTAGTAAGAGAAACAGCCGGTAATGATGACCACAGC[T/C]GACAACACCACTCCCAGGTACAGGTTATCATTGGCCGGCTCGTCCTCCGTGGCGGCCTGG	oncorhynchus mykiss na k atpase alpha subunit isoform 2 mrna
Cha_765.2-155	0	0	S	TGCCCTGCTTCAGATGATCACCATCCACCTGCCATCTCCCGTCACCGCCCAGAGGTACCG[A/C]TGTGAGCTGCTCTACGAAGGACCCGGCGATGATGAAGCTGCCATGGGAATCAAGAACTGT	salmo salar clone ssal-rgf-520-280 elongation factor 2 partial cds
Cha_7693.1-357	0	0	S	CTCCAATGTTGATGTTGAGCTGAAGTACTATGACCTTGGTCTTCCCTACCGCGACCAGAC[A/G]GACGACCAGGTCACCATCGACTCCGCTTTGGCCACTCTGAAATACAGTGTTGCTGTTAAA	salmo salar isocitrate dehydrogenase 2-1 (nadp+) mitochondrial nuclear gene encoding mitochondrial mrna
Cha_7693.1-681	0	0	S	AGCAACAGACTTTGTCGTCGACAAGCCAGGAAAGTTTATGATGACTTTCACTCCTACTGA[T/C]GGAAGCAAGGGAAAGGAGTGGGAGGTGTACAACTTCCCCGGCGGCGGCTGTGGAATGGGC	salmo salar isocitrate dehydrogenase 2-1 (nadp+) mitochondrial nuclear gene encoding mitochondrial mrna
Cha_7736.1-225	0.125	0.11375	S	GCAGCAGGATGTGTTGGGCTTTCTTGAAGCTCTCAAGATCGACTTCACACAGCTGGACAT[T/C]GCCTGCAGCGAAGACAACCGCATGTGGATGAGGGAGAACGTGCCTGGAGAGAAGAAGCCC	salmo salar sh3 domain-binding glutamic acid-rich protein mrna
Cha_7742.1-225	0.318421	0.34691	S	CTGGTACAAGTGCGGAAAGCAACAAGGATGGCGGTGGAAAAGGGGAAGGGCACATGGATA[T/C]CCCGAGCCTCGCAGACTGAATCGGCGGAGACCACGTCCCTCAGGTACCGTCTTGCGCCCA	salmo salar cl012 protein mrna
Cha_775.3-137	0.0125	0.0121875	S	GTTAATTTCGGTCTTCTCCGAGAAAGGAGAGACCTCTGGCAAAAATGTTGTGCTGCCAGC[T/C]GTGTTCAGAGCCCCCATCCGCCCTGACGTGGTGAACTTCGTGCACACCAACATGCGCAAA	osmerus mordax clone omor-rgc-503-323 60s ribosomal protein l4-a complete cds
Cha_7754.1-197	0.4875	0.470938	S	TAAAGGGAAGGCCGGTCCTGGGCATGAACCCAATCTGAACATTGCACGGCGAATCCGCAA[T/C]GTGAGTGGCACACGTAAGAATGAGGCTGAGAAGGACTCCGGTTTGAAGCCCATCCCGACA	danio rerio zgc: mrna (cdna clone mgc:100799 image:6907279) complete cds
Cha_7833.1-97	0.375	0.490625	NA	CATGGTCGAAAGTGGAAAGGTCATCGTGGAGCGGAAAGGTTTTTGTCATGCTGAAGCAGT[A/C]TACTGGATTGAGTTCTGTTTTTCCTTTGGAGTTGACGACTACTGCGTTGGTTTTCGTTAT	0
Cha_7834.1-112	0	0	S	GAAGCAGCAGCAGCAGGAGTCCGCACGCAGGGAGAACATTCTAGTCATGCGGCTGGCCAC[T/C]AAGGAACAGGAGATGCAGGAGTGCACAACTCAGATCCAGTACCTGAAGCAAGTCCAGCAG	salmo salar pre-mrna-splicing regulator wtap mrna
Cha_7841.1-269	0	0	NS	ACAGACCTTTTAAGCAAAGACGGACATTTGCGGACAGGTGCAAAGAGGTGCAGCAAATCC[A/G]GGAGCAGCACCCAAACAAGATTCCGGTTATCATCGAGCGTTACAAGGGCGAGAAACAGCT	oreochromis niloticus microtubule-associated proteins 1a 1b light chain 3a-like mrna
Cha_7863.1-298	0.2625	0.235938	S	CGTCCGCTTTGAGGCCGGAGGCTACTGTGACGTGTGCAAGATGGCCGTGCGCTACGTCGA[T/C]GGCATCCTGGAGCAGAACGCCACCGAGGCCGAGATCGAGGACGCCGTCAGGAAGGTCTGC	salmo salar clone ssal-rgf-517-167 proactivator polypeptide precursor complete cds
Cha_7882.1-288	0.2	0.193125	S	CGTCTGTGGAAGGTGCTCCATGTTTTCCCAACTGAATGCTTCTGGTGTGTTGACTTGCTC[T/G]ATATCCCAGTTGTAGTTGTAGTTCAAATCAGCCTCTGAGCTTTGTGCATTAAAGTAGTAG	danio rerio im:7158034 (im:7158034) partial mrna
Cha_796.1-189	0	0	NA	CAACCCTAAAAGGCAGCCACGCTCCTGATATGAAGCATTTGATGACCACTCAACAGTTCA[C/G]TGGAATAGGAAAGGAGGTTAATATCAGGATTTTGTAAAAAATAAATAGACATTTATAGTG	salmo salar myosin regulatory light chain cardiac muscle isoform mrna
Cha_7973.1-315	0	0	S	GTTGTGAAGATCAGCCTCCAGCTTCATCTTGTCATTGCCCAGGCTGTCGAGCTGTCTGCG[T/C]AGGTTGGTGATGTAGGCCTCAAACATGGAGTCGATGTTGGAGCGGGCGGTGGTCTGCCCC	oreochromis niloticus intermediate filament protein on3-like mrna
Cha_800.1-127	0.4	0.388125	NA	AAAAAACACTCAAAGGCACACATTCAGAGGTAAACCTCTGTGGAGTGTAACAGGCACTCA[A/G]AGTCTAGTAGTGAAATGCACAGAGAACACCACTTTTAAGGAGCGTCAAACTTCAAGAATG	0
Cha_803.2-325	0.363816	0.411633	S	GTGCTCTCTCTCGGCAGAGCGGATGAACAGGATGCTGTCCACCAACGAGTTGCGTACACC[C/G]ACCATCTTACTGTCTACAGGCTCACCATCTTTCAGCCAGGTAGCCATTGGACGAGGCTTA	danio rerio myosin binding protein fast type b mrna
Cha_8058.1-634	0.325	0.436875	S	GGCCTCCAGTAGCATGGTTGTAGCCTCGAGGTTGTTGTTGATGGTGGCAAAGTAAAGTGC[T/G]GTGGTGCGCCGATCCTCGTATAGCCTGGAGTGGTCTTCAGACAGTTCTGCGTTCACGTCG	danio rerio ankyrin repeat and socs box-containing 2a mrna
Cha_8062.2-277	0.455263	0.435703	S	CCATGAGCTGATGATGCGCCAGTCTGTGGAGGCCGACATTGGCAACCTGCGTCGCCTGCT[A/G]GACCAGACCACCCTGACCAAGTCTGACCTGGAGATGCAGATCGAGGGCCTGCACGACGAG	oncorhynchus mykiss type i keratin s8 mrna
Cha_8064.3-444	0	0	NA	CGACAGCTCCCAGACAGCCTTTCATTCAGGTGCAGTTGCAAATGGAGTGGACAGATGAGT[A/G]ATCTGAAATAAGAAGCTACTACACACATTCCCACCACAAACACATAGAACAAAACACCAA	tetraodon nigroviridis full-length cdna
Cha_8087.1-439	0.153205	0.138935	NA	TGAACGGTTTGGGCAGACTGTTTTTTATTTCAACTGACGGAGGGGAGCTGGGAGTATGGG[T/G]AGCTGTGGAGGACACTTGACCCACAGAGCAGTTTGTTTGTTCTGTAGTAGCTCTGAAAGG	0
Cha_81.1-419	0.1	0.089375	NA	CTAACATCCTCAGAAGTTGTCGATATCTATATGTCCCCTATACCATTTCAATGCGATTAT[T/C]ATCATTGGATAGTGGCCACTTTTTCCACTTTCAAAACTGAGGAGTTTCACTGTTTTTTAA	salmo salar clone ssal-rgf-509-182 ornithine mitochondrial precursor complete cds
Cha_8202.2-191	0.0125	0.0121875	S	CCGGGTGGGCAGCACATCTGGGTACTCCTCCGCAGCGCCTGGCAGCAGGGGCACATCTGC[A/G]GTGAACGCTCTGTACACTCGGATCACGTTGGGATGCGCGGGAACAGTCTTTGGCACCCAC	oreochromis niloticus serine threonine-protein kinase mitochondrial-like mrna
Cha_8219.1-195	0.4375	0.489687	NA	TCAGTTGTGTTTGATTAAGTGACTTGGGTCTGTCTGCAGCTTTGTTCATGTGAAGCTATG[T/G]GGTGACTTTGAGCCTCGGACTCCTAGAAGCCCAGAGGGTGTGGGGCCACGATGCCGCCGT	narcine brasiliensis 18s ribosomal rna partial sequence
Cha_8267.1-410	0	0	NA	TAATAATTACTGTCTTCAAGACGCCTTGTCAACGTTAACAAAAAACAGTGAACTTTACTT[A/C]AACTCGCCACTCTCTGTTTAGCAGCAATCTAAGTAGTTAGCTGATATAGTCTAGTACCAA	salmo salar clone ssal-rgh-519-317 ubiquitin-conjugating enzyme e2 d2 complete cds
Cha_8365.1-325	0.2	0.194375	S	GCTCAACATGAGGAAATCTTGGATTCCTTGGATGAAGAGGAAAGAGCCCATCACTGTCAC[C/G]CAGACTACCCCAGAGAGGACCATCCCCAGAGTCAACGGAGAGGCCACACCTTGTACACCT	oreochromis niloticus filamin-a-interacting protein 1-like mrna
Cha_8386.3-155	0.176316	0.180216	S	CAGATACAGGATGTCTAAAGGGCCAGCTGTTGGCATTGACCTTGGCACCACCTACTCCTG[T/C]GTGGGCATCTTCCAACATGGCAAGGTGGAGATCATTGCCAATGACCAGGGCAACAGGACC	salmo salar heat shock protein 70 (hsp70-3) mrna
Cha_8386.6-423	0.5375	0.495312	S	CTTGATCAGCACCGTCATGACACCACCAGCGGTCTCAATGCCCAGGGAGAGAGGGGTCAC[A/G]TCTAACAGCAATAGGTCTTGCACATTTTCAGACTTATCACCAGCCAAAATGGCTGCCTGG	solea senegalensis hsp70 mrna for heat shock protein complete cds
Cha_8386.6-1008	0.2875	0.296562	S	CTTGACCTCGAAAATGCCGTCTTCAATGGTAAGTATGGAAACATCAAAGGTGCCTCCACC[T/C]AGATCAAAGATGAGGACATTCCGTTCCCCTCCAACCTTTTTGTCCAAACCATAGGCTATC	solea senegalensis hsp70 mrna for heat shock protein complete cds
Cha_8386.6-1482	0.3625	0.309688	S	GTTCATGGCCACCTGGTTCTTTGCCGCATCCCCAATCAGCCTCTCAGTGTCAGTGAAAGC[A/C]ACATAGCTGGGGGTGGTCCTGTTGCCCTGGTCATTGGCAATGATCTCCACCTTGCCATGT	solea senegalensis hsp70 mrna for heat shock protein complete cds
Cha_841.2-157	0	0	NA	TCATTCAAGTGATTCGTCCGGCTGTTCTGTCGGACGTCAATCCTCTGCATGGGCCAAGAC[A/G]GCAAACTGTCAGAGGAACATCTCAAAACATGGCTGCCTTTTTCTCTGTCTTCATTTTCTT	0
Cha_848.1-332	0.392105	0.40191	NA	TACACCAGTATACCACTAACTAAACACTGCAGGCCCACGCACGCAGGCTATGACACTAAC[A/G]TGACCGCTCACACACTACACACTGTGACAAAACACCAACTGATGCTGCATTAAATGCCAA	0
Cha_8490.1-279	0	0	S	AATATCGTAAGAGTCCATGTACTTCTCCAACCGATCCTCGACCTTGTCATTGAGGAAACC[A/G]ATCTTGAGGATATTCTCCACACTGGGCACACCATCGGCCATGTTCAGGTCACCAAGGGAG	salmo salar 5 - cytosolic iii mrna
Cha_8506.1-89	0.275	0.2475	NS	GCTGCACGGTTTCTGTTGAGGAGTGCAAGCTCCAAGGGTGCTATTTCCAACGTAAATGGT[A/G]GTGTGCACAGTTGTTTGGGTATTACTCTGGTGAAACTATCCCCAAGCGGTACATCCTGTT	salmo salar clone hm5_3093 branched chain ketoacid dehydrogenase e1 beta polypeptide partial cds
Cha_854.1-69	0	0	NA	CAGCGCACTAGCGGAACAGCAAATGTGATCTAAACGGTACAGCTAATGTTATCTAAACGG[T/C]AGTCTCAGCTTATGTAGCGTCAAGTTACATGTGCAGATGTTGTGGAGGACGTGAACTGAC	danio rerio smith-magenis syndrome chromosome candidate mrna (cdna clone mgc:152920 image:5410335) complete cds
Cha_8626.1-443	0.0375	0.0365625	NA	TGTGGATGTTTTGATTTTACTGTCCACAAACCACACAGTGTCACAGAAGGTAAGTATGGT[T/C]GACGCTCCTTGGGACATGACGTGTGGGGTAAAGAGAAAGCCTCAACTTGACGCCTCCAGC	0
Cha_8632.1-101	0.075	0.071875	NA	GGGTTTAATCCTAGAATAGGACGGAGAAAATATCCAGGCGAGCATGTTAGGACTCTGGTG[T/C]TAAATGCAGGTGAACAAGCACTTTTATCAGCCACGTTCCCAGTCCAATTCCGATCATGCG	0
Cha_8700.1-184	0	0	NA	CTGTGCACCAGGGACACCATCTTATCTCTGACTGGGTTGTTCATTCTGCCGGGAGAATTA[C/G]TGTTTCCCACCACACTTCAGCCACGCTCTGAAGAGTGTGATCGGTGTAAGTTGTTCGCTT	0
Cha_874.1-105	0.4125	0.439688	S	AACCCCCAGCCGTCGCTTTACGATCAGAACCAATGGCTGTGAAAGGAGCCTCACAATACA[T/C]AATGTCACATTGGAGGACGCTGGAGTTTACACCTGTGAATCCAAAGACGAGAGAACATGT	danio rerio obscurin-like 1b mrna
Cha_8757.1-443	0.375	0.398125	NA	GAGGAAACAACCAGAGAAGAGCCAGAAGATGTTTCTGAGGAACCACTGGAGGAAGAGCAA[A/G]AAGAATCAGCTGATATTGTGGAGGAACCCACAGAAAATCAGATGGAAGAAACAGTAGATG	mimulus guttatus clone mgba- complete sequence
Cha_8757.1-503	0	0	NA	GAAGAATCAGCTGATATTGTGGAGGAACCCACAGAAAATCAGATGGAAGAAACAGTAGAT[A/G]AAGTGACAGAAGAAGATATTGCAGAAGAACAAGCCGACGACGAAGAATTTGCTGAGGAAG	mimulus guttatus clone mgba- complete sequence
Cha_8760.1-243	0.313012	0.38147	NS	GTCTCCAAGTACTGGTGCTACCGCGTGCTGTCGGCCGTCTTCGGCGTGCCGGTGGCCCTG[A/C]TCTGGGGCTTCCTGTTTGCCTGCATCTCCTTCTGCCACATCTGGGCCGTCATGCCGTGCA	danio rerio caveolin 3 mrna
Cha_8772.1-230	0	0	S	CGCAACGGTGCTATTGGCAAGAGGACAAGGCGAGGACGATCGCACGGGCGTAAGCTGCAC[T/G]TTGGACGGTCAAGTCTACAATGACAGGGACGTCTGGAAACCCGAACCAAAGGGAGACAGA	carassius auratus col1a1 mrna for collagen type i alpha complete cds
Cha_8798.2-292	0.4375	0.415312	NA	AATTTCCTCTTTGGTGGGGTTGTGTGTTTACTCTTACTTGCCTGTGTGCTTGTATGTGTC[A/G]TCAGTGTTGTCTGCTTCTGAATATTGTTTGATTCGGTTGGTGTATCCTAAGGTATTTGTG	0
Cha_8800.1-246	0.556579	0.480279	NA	ATGTACATTCCTGAAGTGTAGCATCCGTGTAATCCTTCAGTAGTCCTGAGGACAACGCAT[T/G]AATCACTTTCAAATATGGGAATTCAATTTAGCCCAAATCAGTTGGCTCAAGACTGCCACT	0
Cha_8827.1-333	0.275	0.283125	NA	TACCTTTGAAAGCACAGGAGAGAGAATACGAATGAGAGGAACCCGTCCGGAAATCTAAAT[T/G]ACATGTCCCAAGAAAAGCCAGGGCACTGTTCATTTCCTTGCTTATTTCCTTTGTTTTGTC	cyprinus carpio myh emb2 mrna for myosin heavy chain embryonic type complete cds
Cha_8833.1-98	0	0	NA	GAGCACTGGATGGACATCGGCTCTCGTACTGGACTTCGGAGGCCCCAAAACACAGAACTG[T/C]AAAAAGCACTCTGACCATTTACGGTGCGTTTTTTTTGGGCGCAGCGGGGGAAGCGTTTGC	0
Cha_8835.1-204	0.05	0.048125	NS	GTCCAGCTCAGTGTGCTGGAATGTCCACTTGTATGTGCGTGGGGAAGGGAAGGTCTGCTT[C/G]TCCTTGTGCTTGTCCTTGTCCAGCTCCTTGCTGTTGGGGGACACGGTGCCTGGAGAGCGC	oreochromis niloticus at rich interactive domain 4a (rbp1-like) mrna
Cha_8843.2-130	0	0	NA	AGTGGGCTGGCGGTCCGCCGCGAGGCGTGCTACCGTCTGTCCCGTACCCCTGTCTCCCGG[T/C]GCTCCCCGGATGCCCTTAACTGGGTGTCCGACGGGGCCCGGAGCGTTTACTTTGAAAAAA	18s rrna gene
Cha_8878.3-130	0.125	0.135	NA	GATTTACTTAGGACCAAGGGGACGCCAGTGACTCAACGCCGAACGTTTAGCCTAGCTGTC[T/G]CAAGGTATAGTTCAGCGAGTGAGCATACAATTGGCCCTTTTTGTTTTTACCTGACAAGTA	salmo salar clone ssal-evd-501-089 ccaat enhancer-binding protein delta complete cds
Cha_8943.1-188	0	0	NS	TGCCCCTGAGCCTGATGCATCATCTCTCGGGCCTCCAGCAGGTGGTCTGGTAACAGCGAC[T/C]GTTTACTGGAGTACGGGGAGTTGGAGCCGAGCTGCATCTGGGAGATGCCCAAGAGGGAGC	danio rerio oxysterol binding 11 mrna
Cha_900.1-849	0	0	S	GGCTCCCACATCACCGTGGTGACCCTGGTAGATGATGAAGCTGTCTTTCGGCAGATCTTG[T/G]CGAGTGATGCAGCCACTGTCAGCCCCAAGGAGGAACAGCACCTTGGGCTTAGCCTTCCTA	gasterosteus aculeatus clone cnb210-h04 mrna sequence
Cha_9008.1-90	0.275	0.249375	NA	TGTTTATTACGTCATGCACCTGAGTTTTTCAATCTAGCATTTTGCATCTAAAAAAGAAAT[T/G]AATGTATCTGGTAATTCCTCTATATTGAATAATTTCCTCAGATTTACAACATTTTGCCTC	0
Cha_9081.1-103	0.25	0.25625	S	CTGAATATCATCATACTAGATTAATTAGGCAGACATGGCTTTCGCTACCCATCATATAAT[A/C]AGGACACTAACGTCGTCTTCGGCCCGAAATGCAGCAATAAAACACGTAACTATTATTGGA	salmo salar clone ssal-rgb2-528-050 hydroxyacyl-coenzyme a mitochondrial precursor complete cds
Cha_9123.3-252	0.1125	0.104062	S	GGAGTACAGGCTGGAGTGGGATAGAGCCTGCTGGGGGATAAGCACCTCCACATACTGGCC[A/C]GTCTCTGGGTCAAACAGCATCTTTCTGAGGGGTTGCATCGGTACCTCAATGTAGAAATAC	PREDICTED: Danio rerio hypothetical protein LOC100334546 (LOC100334546), mRNA
Cha_916.3-348	0	0	NA	CTTGTAGTTGCTGTAATGAATAAATTGTGTTGTGGGGTTATATTGCATAATCTGGGGTGG[A/G]ATGGTGCAAGGTGTCTTTCTCCCCCTTTGCATTTTTCAGTGTACCAGTGCTTGCATACTC	0
Cha_926.1-253	0.557237	0.489147	NA	GAGGAAAGAATGTGCTGATCACTAAGTCAACGGATGGACTGATGATTATTGTCAATGACT[A/T]TCAGTTGACGTCTGGCTGGGATATACCTCTGCATGGTTTATGGTGCTATTTTGTTTAGAA	0
Cha_9312.1-88	0.518421	0.47799	NA	GCACACAATGTCCGGTCACACATAAAAACCAACTAACTACAGATTACATGTTCATGCATA[A/C]AAATACATCACTTCATACGTTAAGAGCATATTGTTGGGTGTCCAGTTAGGTTAGCCCTTC	0
Cha_9314.2-172	0.375	0.361875	S	GAAAGGAAAGAAGGGAAAATTCAAATTACCTAAAGTGAAAGGAAAGGGGAAGAGTAGTGA[T/C]ACTGACTTCAGTCTCAAAACACATGATATTGAATTAGAAACTGAATCACCTGACCTGCAC	salmo salar clone ssal-rgf-512-079 neuroblast differentiation-associated protein ahnak partial cds
Cha_9314.2-232	0.575	0.48625	S	TACTGACTTCAGTCTCAAAACACATGATATTGAATTAGAAACTGAATCACCTGACCTGCA[T/C]ATCAAAGGACCTAAAGTAAAGAAGCCATTGTTTGGAAAACTGCATTTTCCAGATGTTGAA	salmo salar clone ssal-rgf-512-079 neuroblast differentiation-associated protein ahnak partial cds
Cha_9404.1-224	0	0	S	CACAGAGGGGATTCCGAGAATGAGGCAGAAGAAAGCGGAAGTGAAGCAGGTGATCTGGGC[T/C]TGTCTGTAGGATGAGGCCGACAGGATTCTCTGGTAGAAGGCCTGGTAGGCCAGACCACCC	oreochromis niloticus high affinity choline transporter 1-like mrna
Cha_9444.1-183	0	0	NS	GACCAAACACAGCCGCAGGAGAGGGCAACTGACCAAACATGCCAAGTTTGTACGTGATAT[C/G]ATCCGTGAGGTGTGTGGCTTTGCCCCCTACGAAAGGCGTGCTATGGAGTTGTTGAAGGTG	ictalurus punctatus ribosomal protein l36 mrna
Cha_9489.1-176	0	0	NS	TAATCATCTTGACCTGAGCCCGGGAGGCTACAATGGCAATGCAGATGGGCCAGCCTGAGG[T/G]CACTGTGAAGGTGGCGGAGTGGCAGCAGACGTACTACTCCTCAGACTCGGGCATCCAGTC	salmo salar junction plakoglobin mrna
Cha_9563.1-328	0.1	0.114375	NA	AAGCATATTTTTGTTTTTCTCAAAAGGTGGTACTTTATCAGAATATATACTGAGCAGAAC[T/G]TGGAAGAAATTAATTTAGGGGCCAACGAAAGCTACCATAAAAATGCTTTGCCACAGTAAC	0
Cha_957.1-409	0.2375	0.253437	NA	CTGTCAGAGGCAGGGAGGGAGGAAGAGCGAAGAAACATGGCTGCTTGAGTGCGAGTGACA[T/C]GAATGTCTTTCATTGTCATGTGTCAACTGAGTTCAGCCTTTGGCACCTTGCTCCACTTCT	danio rerio hira interacting protein mrna (cdna clone mgc:192272 image:100060581) complete cds
Cha_9634.1-256	0.2	0.25875	S	GGCGTTGGTCTCCTCGCAGCTGTTGTAGGCCGTCACGGCAAAGTTGATGTGGTTGTCCAT[A/T]GGGTTGTAGCACACTCCATAGCCATCGGGCACCAGAGGACCCAGGCACATCACACAGTCC	salmo salar clone ssal-rgf-525-284 carnitine o-acetyltransferase precursor pseudogene cds
Cha_9682.1-512	0.5125	0.484063	NA	TTCAGTGAAGAAAGTGATACAGAATGACCGGGATCTAGGATCCTGTTTGAGGGCGTAGAG[A/G]GGGTAATTGAGAGAGGCAAAGAAAATTCCACTATATGTCTTTTTTTCAGAATGAAACGCT	0
Cha_9759.1-224	0.0506579	0.0487491	NA	TGGCCTGGAATTAGTATTCTCAGCCAGGGATGTGTCTGAGGGGCTGGCATTGGCAGTAGT[A/G]GATGCTTTGTGTAAAATCTTAATCTCTCCCTTTTTTCCCTGCCTATGTTTGTAAAAAAA	0
Cha_9775.1-260	0	0	NS	GATTGCACTTGGGGCTGCATTCCTGCCAGCTCAGGCGACTGGCTTCACGCTTATCTACAA[T/C]GTAATGAGTGATGCGAGAGCCTCCATCATTGCTTGGAGCGTCCCACATGAGAGTGAGGGC	danio rerio titin a mrna
Cha_9776.1-69	0.0138889	0.0135031	NA	AGATATGGGTGGAAGAGGAACGACCGTAAGCTCGATTTCTCGGGGGCATTAGCGCATCAG[A/C]CCTACATGGCCCGATCGCCCAGAGACTAAGATTCAACGGAATAATGAAAATCAACTTTTG	0
Cha_9820.1-103	0.375	0.378125	S	TAATCAGCTTGGCATTGCCATTGGCTTCCTGGTTCCCCCTATCCTGGTGCCCAATGTAGA[A/G]GACATGGATGAACTTGCAGGCCACATCCGTTTCATGTTCTACATAACCGCAGGCGTGGCG	oreochromis niloticus feline leukemia virus subgroup c cellular receptor member 2 mrna
Cha_9821.1-89	0.475	0.45875	NA	AATGGTGCTACAATTTTAATTTCCAAAATCACTCCAAGAAAGTCCAGCTTACACTATGAA[A/G]AAAGAATTGTATTCCATAGCCTTTTATATATCCAGTGAACGGGTCCAACTACGTGGAACA	0
Cha_9835.2-269	0.446053	0.406335	S	AATCCTGGGCAATGCCAAGGTAGCCGCTCATGGTAAGGTCGTGCTAGGCGCATTGGACAA[A/G]GGGGTGAAGAACGTGGATAATGTGAAAGCCACCTACACCGCGCTCAGTCAGCTGCACTGC	hypophthalmichthys molitrix hemoglobin beta chain complete cds
