# Supplementary material for: SNP Discovery Using Next Generation Transcriptomic Sequencing in Atlantic Herring (Clupea harengus)
Source: PLoS One. 2012 Aug 7;7(8):e42089. doi: 10.1371/journal.pone.0042089 (PMC3413699; doi:10.1371/journal.pone.0042089)
Supplement: Table S3 — List of the microsatellites for which primers were successfully designed, along with up to 200 bases flanking sequence. (XLSX) [file pone.0042089.s004.xlsx]

## Sheet: Table S3
Table S3. Details of the microsatellites for which primers were successfully designed, including the sequence of forward and reverse primers, Tm, and %GC.
Left Primer			Repeat		Right Primer
Sequence	Tm	GC %	Motif	Number	Sequence	Tm	GC %
GGCACCATCGACAGAGGC	61250	66667	AAAC	4	ACGGAAGGTTGACTTCTGC	58439	52632
GTTTCAGGAGTTCGACTGGG	58950	55000	AAAC	4	CAGCGCATTAGATGTGGGC	60085	57895
GTGCAACATCGTGATGGTAAATG	59650	43478	AAAC	4	GTGGTTCTCTTGTTACTGTAGGG	59199	47826
TGGCGTCCACCTTGATCTG	60458	57895	AAAC	4	CCCATTGAGGTGAAAGGGC	59174	57895
AACGAAAGAGGTACTCCAGAC	57820	47619	AAAC	5	CAACTCTGCATGTCAGGAACC	59944	52381
ACCCACCACCTACAAGATATGG	60007	50000	AAAC	5	TCGAAGTGCGGTGTTAATGC	59944	50000
CGCAGGAGGTGTAAGTTAATAAAGG	60474	44000	AAAC	4	TGACGAGGTGGTCAGGTTC	59706	57895
GTCACGTACAGTTACAGCATCC	59824	50000	AAAC	7	GCTCCATCACTTCCTGTGC	59267	57895
GTCACGTACAGTTACAGCATCC	59824	50000	AAAC	8	TGAGCCCTTTCGGTTCCAG	60384	57895
CTGAATTGGATGAGACCGCC	59445	55000	AAAG	4	CGCTCCACTCCTGGTCTAC	59935	63158
CGTGAGGATGCATTCCCTG	59044	57895	AAC	5	GCCCTGTCCACTAGCAGTC	60531	63158
GCATTCCCTGGGCAGATTG	59631	57895	AAC	5	GTCAGCCCTGTCCACTAGC	60531	63158
TGGCGTGCATTTAAGGGTG	59486	52632	AAC	5	TTTGTGTGGACCGCTGGAC	61275	57895
TCAGAAACGATCACAGGGC	58213	52632	AAC	4	CTTCCTCACACTCCAGCCG	60825	63158
TAGGCAGGGAGCTGAATGG	59543	57895	AAC	4	CTTCCTCACACTCCAGCCG	60825	63158
TAGGCAGGGAGCTGAATGG	59543	57895	AAC	4	TCAGTAAACGATCACAGGGC	58371	50000
CGGCGGATAAGCAAACTGG	60012	57895	AAC	6	AGGCCCACTTCATGGTTCC	60387	57895
GTCTAATGTTTCAGCCGTGGG	60012	52381	AAC	4	CTTCCTCACACTCCAGCCG	60825	63158
GAGGAGTGTTTGGTTAGCGG	59306	55000	AAC	4	TCAGAAACGATCACAGGGC	58213	52632
TTGGCGTGATCTGTGGAGG	60458	57895	AAC	7	TGCTGGTGGCATCCTAAGC	60838	57895
TCAACCGGCAATCCTATTCAG	58844	47619	AAC	8	CAGCACCTACCGTGCAAC	59473	61111
CATCGCGAAGAGCTGGTG	59327	61111	AAC	8	CGTCTACAGCATGTGTTGCTC	60346	52381
CATCGCGAAGAGCTGGTG	59327	61111	AAC	8	CGTCTACAGCATGTGTTGCTC	60346	52381
AACTCTCCACGACTCCAGC	59783	57895	AAC	4	GCATGACGTCTGTCTTGTAGC	60081	52381
CCCAGGAAGAATAGTCTCCACC	60340	54545	AAC	4	TCAGGACTGGGTCTCAGGG	60698	63158
ACCGTTAGATTAGGTGCCC	57269	52632	AAC	4	CTGAGCAAGCGTTCAGAGG	59279	57895
CGGGTTGTCCAAAGTTGGTG	60364	55000	AAC	4	GCCTCCGCCTGTAACTCG	60933	66667
CGACACCTTCTTTGTCCAGTC	59611	52381	AAC	4	AAGCCCACTGAAGGACCAG	60004	57895
ACGGATCTGGGACACAAGG	59778	57895	AACAC	4	GTGTTGCTGAAGGCTGGAC	59788	57895
TTGGGCTCCTTCCCGATTG	60462	57895	AAG	4	GTGTTTCTTTGAGCTCCTCCAG	59948	50000
TTGGGCTCCTTCCCGATTG	60462	57895	AAG	4	GTGTTTCTTTGAGCTCCTCCAG	59948	50000
ACGACGAGATGATATTTGACCC	58778	45455	AAG	7	CTTGGCAAAGTCACAGCCG	60451	57895
ACGACGAGATGATATTTGACCC	58778	45455	AAG	7	CTTGGCAAAGTCACAGCCG	60451	57895
GATTCATGGCACGGGTTGC	60599	57895	AAG	6	GCGCTCCTTTGTGTATTGGC	60918	55000
TACTGGAGGCAGCCAATCC	59851	57895	AAG	5	CGTTGTACTCAGACAGCTCG	59120	55000
GTGCTTGGCTTGCCCATAC	60232	57895	AAG	5	AGGTCCGTACGTGTTCCTC	59486	57895
CATGGCTCCGCTGAAACTC	59643	57895	AAG	4	TCCCAGGTTTCCAGCCTTC	60003	57895
TGCCCAATGAGGAGGGAAC	60080	57895	AAG	4	AACCGGATTCGGACTGCTC	60530	57895
GAGGCAGAATGGAAGACAAATC	58127	45455	AAG	6	TGCCTCCTCTGTGGTTTCC	60004	57895
GAGGCAGAATGGAAGACAAATC	58127	45455	AAG	6	TGCCTCCTCTGTGGTTTCC	60004	57895
AGGGAGATGGACAACCAGC	59774	57895	AAG	4	TCGAACTTCTCAGCCTCCAG	59866	55000
GAAGCAAACTGAGGGTCGC	59865	57895	AAG	4	CTGGTGGTCCTGAACTCGG	60456	63158
GAAGCAAACTGAGGGTCGC	59865	57895	AAG	4	CTGGTGGTCCTGAACTCGG	60456	63158
ACTGGGAAGATCACCTGGC	59774	57895	AAG	4	TGATGAAGACCCTGCGGAC	60157	57895
CCTCCGATGTCACCTGCTC	60603	63158	AAG	4	AGCGAGGTTCTGTAACGGC	60822	57895
TGACATGCCATCCAGTCGG	60533	57895	AAG	4	CATCTCCACCTCCCGGAAC	60233	63158
AGAATGGCCAGGAGGAACG	60157	57895	AAG	4	TGAGCGATGCTTGTCCTTG	58897	52632
CCATGGCTGAAGTTGCGAG	59938	57895	AAG	4	AATGAAGCGCGGGTAAACG	59940	52632
AGAATGAGACAGCACCGAATAC	58972	45455	AAG	4	GAGTTCACCTTTGCCAGCG	60158	57895
AGCTCCTCAGGTGGTTGC	60004	61111	AAG	5	GCATCCAACATGTCTCCGC	60012	57895
CAAGCATGCCCTCCAAAGG	59857	57895	AAG	4	GTCCACCTCGGTGAGATCC	59933	63158
GCATGGTGGGACTGGAGAC	60834	63158	AAG	4	CAGCATCTTCCAGCCTTTGG	59938	55000
TGTCTCTGCTCCGTAAGCC	59859	57895	AAG	4	CCTGGGCTGGAGTAGATGC	60308	63158
CAGCTGAGAAGGCCGTGG	61174	66667	AAG	4	CCGTCCTGGTCTTTGCTG	58763	61111
AGAAATAATGCAGGCGGAGC	59440	50000	AAGTT	7	CAGGTGCTGCAGAAAGTCC	59491	57895
GTGACAGATGGCGTGTCAG	59282	57895	AAT	8	GACTACGAGACAGGAATCAACC	58981	50000
GTGTGGAAGTATCGGAGAACG	59214	52381	AAT	4	ACATAAAGCCAGAACCGCTG	59298	50000
AGACTGTACCTACTTTGCCCTG	60207	50000	AAT	9	CGCCTGCAATATCCGGTTC	59792	57895
AGATGGAACATGCTTGAAACTC	57718	40909	AAT	8	TGCAACGGAGAGTAAATTCCC	59053	47619
AGATGGAACATGCTTGAAACTC	57718	40909	AAT	8	TGCAACGGAGAGTAAATTCCC	59053	47619
AGTACAATTACTTCAACAGTGAGC	57976	37500	AAT	4	GGAGTGGATGGGCTCCATAG	60079	60000
TTCATCAGCTGTTTCTCTATTGG	57367	39130	AAT	4	AGAGGGTTCCCATCTGTGC	59774	57895
GGAACGATGGGTTGATGTTAGC	60400	50000	AATC	5	TGACGGTGGAATGGGAACC	60385	57895
CTGGCTCTCCAGTATAGGGAC	59525	57143	AATG	4	TGCCGTATTTGTTTCCTTCCAG	59946	45455
CCAAGCATTTGGTTTGCTAACTG	60015	43478	AATT	4	ACGCAATCATGCCTTTCGG	59937	52632
TCGTCAACAGGTCCATCCC	59779	57895	AC	8	GTGAGGGTGTTAGCACATGG	59298	55000
CCGTGACTAAAGAGCGTCC	58698	57895	AC	5	AAAGTAGCCGGACAAGCTG	58513	52632
CCGTGACTAAAGAGCGTCC	58698	57895	AC	5	AAAGTAGCCGGACAAGCTG	58513	52632
CCGTGACTAAAGAGCGTCC	58698	57895	AC	5	AAAGTAGCCGGACAAGCTG	58513	52632
TGCGTACAGTAATCTTCTGCC	58862	47619	AC	4	TGTAATAACAAGAAATGCATACCGC	59272	36000
GCTGGCCTTTGATCCTAGC	59035	57895	AC	4	CCGTCCCTCTGGTAGTTGG	59856	63158
AGGGTCTCCCTTAAAGCCG	59468	57895	AC	4	TCAAATGGGCACCCAGAGG	60387	57895
AGGTTTACGCTCAGACCAG	57529	52632	AC	5	GAACCAGGAAAGACGTCGC	59577	57895
GGGACACGCAGTCAACGG	61770	66667	AC	4	GTAGCAGGTAAACGCCAGC	59646	57895
CAAGCAACCAACAGAGGGC	60083	57895	AC	4	GCCTTTCCATAGGGTCTCCG	60653	60000
GGAAAGGGCCAGTCAATGC	59858	57895	AC	4	ATGCCCTGATACGGAACCC	59928	57895
CAGTGGGTGTGATGAAGCC	59187	57895	AC	4	GTGAGGATGTCGCAACCG	59248	61111
AACACACTCCACCTTTGCC	58948	52632	AC	4	TGTCTGTCTCTTAAAGCTGCG	59071	47619
TCTGGTGTATTCAGCAAGGATG	58890	45455	AC	4	CCAGGCACTAACCATGTGC	59562	57895
GGACTGGAAACCAAGGCAC	59409	57895	AC	5	CTGACCTTTGTTGGCTGCG	60451	57895
TTTCTGACAGGCAAACGCC	59713	52632	AC	4	CAGCTTATTCAGTCGGTCCC	58806	55000
CCAGCTTGGTGGCATTCAG	59859	57895	AC	4	GAGCCGTGGTCAAAGAAGC	59865	57895
TCCTGGATTCAGTGCAGAGG	59861	55000	AC	4	CTGTCGTCATGGCAACCAC	59865	57895
GCCCAAAGAGCAATAACTTTCC	58908	45455	AC	4	CAGACGCAAACAACTTCCTG	58343	50000
CAAGGCAAAGGAGACGGTG	59493	57895	AC	4	GACGAGGCATTTGGCTACC	59345	57895
CTATGCGTTGGCTCCACAG	59349	57895	AC	4	CACACATGCCGTTATCATACTC	58029	45455
GACCTCCAATCAGGTCCAAG	58349	55000	AC	4	TGTGCAATCGGTCATTGCTG	60223	50000
CAATAGGGCGGCTCTGGAC	60977	63158	AC	4	CCTGGAGATGACTGAGACCTG	60009	57143
CAATAGGGCGGCTCTGGAC	60977	63158	AC	4	CCTGGAGATGACTGAGACCTG	60009	57143
ACAGGAATGTAGGAAATCATGCC	59566	43478	AC	5	CAGTCAATCCAGCAGTGTCC	59302	55000
CAGCCGGCCATGCTGTC	61962	70588	AC	4	TGTGATTGACATGAGATTCTGTGG	59832	41667
CGACGTGATGGCCAAGTTC	59941	57895	AC	4	AGAACCAGAACTGAGTGAAGACC	60705	47826
ACCCTGCGAGATTCCATCC	59929	57895	AC	4	TTTCAAACTTGAGCCCTGAAC	57682	42857
CCTTGAAGCTTGTCGGTGG	59493	57895	AC	4	GCATGTTCCACTGGTGCTC	59862	57895
GACCTGAGTTGGTGCAGG	58355	61111	AC	4	GTCGCGGCGTAAGTCCC	61289	70588
AGCGGCTCAGCATGGAC	60502	64706	AC	4	GGATGCTCACGTCACCAAG	59276	57895
AGACAGCTCTAGTGAGCCC	58865	57895	AC	4	TGACTGGCTGTATGGGAGC	59854	57895
TGGTTCAGAAGACCCTCGC	60082	57895	AC	10	ACCCTTATTTGAACACGTGCC	59874	47619
CCTCTCAACATCGCCGTGG	61549	63158	AC	4	TTCCTGGCATCCGTTCAGG	60460	57895
GGTCAAAGCCTCTCGTTGC	59865	57895	AC	10	ACTGCTGAAGGATCAGCCC	60157	57895
AGATCACATCCCTGGCACC	59850	57895	AC	5	ATTGGGTGGAGAAGTCCCG	59775	57895
AGATCACATCCCTGGCACC	59850	57895	AC	5	ATTGGGTGGAGAAGTCCCG	59775	57895
AGATCACATCCCTGGCACC	59850	57895	AC	5	ATTGGGTGGAGAAGTCCCG	59775	57895
TGTAATCACTTTGATAAATGACCGC	58983	36000	AC	4	TCAGGATGCATATGTTAAAGCC	57310	40909
TCCTCAATGGAAAGTGTGGC	58852	50000	AC	4	AGCCTTTACTAGTGCAGTACC	57873	47619
TGGAGGTGCCTTAAGTCCG	59779	57895	AC	5	AGCTTATACCCTCCATCAGC	57232	50000
CAGCGATACAACAGCCGAC	59725	57895	AC	34	CCAGTCGAACTCCTGAAACC	58950	55000
CATGGCCACAATGACAGGC	60232	57895	AC	4	AGCGGCCAGTTTAGGAGAC	60157	57895
CTCTCGTACTGGGCCCTTG	60232	63158	AC	4	ACCTGGGTTATCCACACCG	59776	57895
TGGGTATCTTACAGTGGAACAGG	60264	47826	AC	4	TGCGTTACGGTGAAATGGC	59865	52632
AGTGGTACTGTCTGCCGAG	59483	57895	AC	4	GCATCCGAGAAACTGCACG	60303	57895
AGTACCACACAAGCAAAGGG	58780	50000	AC	4	AGTGAGACGGATACATTCGC	58249	50000
GTGGGATCCGTCCTGGG	59414	70588	AC	5	CACACGTATCTCGGCGTTG	59729	57895
TGTGGGATCCGTCAGGTG	59366	61111	AC	5	CAGTCGGTTACTCGAAGCG	59081	57895
TGATACCCTTCATTCACCTGGG	60275	50000	AC	4	CAATGACGGCCTTGGCATC	60305	57895
TGATACCCTTCATTCACCTGGG	60275	50000	AC	4	CAATGACGGCCTTGGCATC	60305	57895
AGGTCTGGATTGGCCGTG	60084	61111	AC	4	GCCTTGGAATCAAATGTGCC	58734	50000
GCTTAAGTGCTACAGGGCG	59351	57895	AC	5	AGAGTTCTTTAACACCCTTCGTTC	59713	41667
GCTTAAGTGCTACAGGGCG	59351	57895	AC	5	AGAGTTCTTTAACACCCTTCGTTC	59713	41667
AGAAGTAGCCAGTGCTGCG	60825	57895	AC	4	GTGTGTGGACTCGGTTGAC	59132	57895
TGCTAGTGTTCTGGTCCGC	60455	57895	AC	4	AGACGGTGCCCATCTCG	59425	64706
GTCCGGCTTCAGAGCCAC	61172	66667	AC	4	AGCTGCACATGGAAATGAGG	59289	50000
ACGTTTGGTTTCGGAGCAC	59717	52632	AC	4	TGTTGCAGCCTTTGATGCC	60083	52632
CTTCCACCTCGAACGAAACC	59593	55000	AC	4	GAGAGACTTGGGAGTTTCACAG	59101	50000
CTGCCAGGTGAGAACATGC	59565	57895	AC	5	ATAGGCTGGTTGGTGTCCC	59772	57895
CTGCCAGGTGAGAACATGC	59565	57895	AC	5	ATAGGCTGGTTGGTGTCCC	59772	57895
TACTGTCGTCTGGAAGCGG	59862	57895	AC	4	GGTGGTAAGGCAGAGACCC	60157	63158
TTCGGAACCGTGGAAGTCG	60746	57895	AC	4	CTCAGGATCATGCTTGCCG	59420	57895
GCTGTCCGCTGATGTGAAC	59940	57895	AC	5	AGGTGGAAGGAATCGGTGC	60460	57895
TATCAGTCACAGGCCCAGC	59854	57895	AC	4	GGTACTGCTGTGGGATTGG	58577	57895
AACAGTTAAGGGTCCCGAG	57112	52632	AC	4	GAGTGTTCAAAGCAGGCCG	60158	57895
CTGGAGGGCTCCTGATTGG	60233	63158	AC	4	GACGACAGCAGGTCAAAGC	59867	57895
GGGATCGGACATGAGGTATG	58003	55000	AC	4	GGAAGAGCGGGAGTCTACG	60011	63158
AGCTCGTCCTGCTTCTTGG	60457	57895	AC	4	GGAAGAGCGGGAGTCTACG	60011	63158
CTGGCTGCATACCAACGTG	59938	57895	AC	5	TAGTGACGCGCATGAATGG	59057	52632
GTCTTGACGAGGAATGTAGTTGG	59829	47826	AC	14	TTGCATGAAAGACGAAGCC	57269	47368
ACTGGACTGAGGCTTACCAG	59497	55000	AC	4	GTGGAGCGGGTTGAAACG	59782	61111
GGCCGGAAACTTGACCTTG	59787	57895	AC	4	CCCTTCCAACACTTGCTACAG	59603	52381
CAATCAGCTTGGAAGCAAACC	59069	47619	AC	5	GCTTATCCCAACAGTGTAAACG	58411	45455
CTGGCTGGAGCTGTAGGAC	60232	63158	AC	4	CCGTCAAGCACATGAACCC	59863	57895
CCCATTTAGATACATTACAATGCCC	58851	40000	AC	6	GCACGGGTAGCACTTGATG	59645	57895
CCAGAAAGAACTGGCCACC	59106	57895	AC	4	TGAAAGGGAGAGTTCACCCAG	60076	52381
CCTTAAGCTGTCGATGCCC	59046	57895	AC	4	GCTCCTCCCACCGAGATAC	59708	63158
ATGACGCGTGCGACAAAG	59862	55556	AC	8	AGTGCGCTTCTCTATTTATCCAG	59138	43478
CCTGCGCAACTGGATGTTC	60231	57895	AC	4	GTAGAGCTCGAGGCCAGAC	60010	63158
CTCCGATGAAGGCCCATTTC	59440	55000	AC	4	TGAGCTCCGTGATGAGCAG	60232	57895
AGGTTGTGCTAATCATTCTCCTG	59252	43478	AC	4	TCCACTGAACAACATGCAAAG	58039	42857
TGCATCCCAAACCTGTCCC	60693	57895	AC	6	GGCGTTTAGCCCACTGATAAC	60080	52381
ACTGTTGGGATCTTATTTCGC	57074	42857	AC	4	GCCGTGCTCCTCCATACAG	60972	63158
TTCTTTGCCTCAGCAAGCG	59789	52632	AC	4	CTCATTGTGCGCCTGGAAC	60231	57895
TTTGAAACTTACAGGCATCCTC	57380	40909	AC	5	TGTGACTCATACAGATGAAGTGG	58691	43478
CTGAGTGCTTTAGCATGAGGG	59468	52381	AC	4	CCCTCCCAACTGCCATATTC	58776	55000
TGACTTGCCACTCTCCACG	60381	57895	AC	4	TCTGACACTCACGGTTTCC	57765	52632
TCCACTGTCGCACAAATGC	59790	52632	AC	5	TGTCGCACAAATGCCACG	60088	55556
CATTCCTGGGCTCCAAACG	59562	57895	AC	5	CAGCCACAGTGTTCAGTGC	60085	57895
CCTGCACAGGTAAATAGACCG	59201	52381	AC	11	TAGGCGTTTGTCCTTACCC	57508	52632
CCTGCACAGGTAAATAGACCG	59201	52381	AC	11	TAGGCGTTTGTCCTTACCC	57508	52632
CCTGCACAGGTAAATAGACCG	59201	52381	AC	11	TAGGCGTTTGTCCTTACCC	57508	52632
ACTTCTGTGGGACCAAAGGG	60297	55000	AC	5	CGACAGGACACGCTCTGC	61528	66667
GGGTTTCTTTGGGCAGTGG	59705	57895	AC	4	CTTGGTGGGTGACCTCCTG	60385	63158
GGGTTTCTTTGGGCAGTGG	59705	57895	AC	4	CTTGGTGGGTGACCTCCTG	60385	63158
GTGCCTCGGTCCACTGC	61149	70588	AC	4	AGGCCGGGCGAAAGATTAC	60905	57895
GACCACGTGTTTACTGAGCG	59946	55000	AC	4	ATGCCGCCTGGACTTGAG	60480	61111
CCCGTCCTATACTGCTGTCG	60433	60000	AC	6	GCCAGTGTGTAGGTAGAGATCC	60403	54545
CAGTGCTTGAGAATGACTGC	57841	50000	AC	4	TGATCATAAGAGTCACTGGGATTG	58855	41667
AGCTCCATGTTTGACTTTACTAGC	59832	41667	AC	5	AGGCCACCTGTCACTCAAG	60005	57895
GGACCGAGTGTAGAGCTGG	59935	63158	AC	16	AGAAGAACCTTAAGCACAACTG	57325	40909
GGACCGAGTGTAGAGCTGG	59935	63158	AC	16	AGAAGAACCTTAAGCACAACTG	57325	40909
GGCTGCTCAAGCCCTTTAC	59562	57895	AC	8	CCCACCCAATCTAGGGATGTC	60355	57143
TCAGGGAAAGATGTCCGCC	60157	57895	AC	4	TGTGGCCAGATACAGCCG	60164	61111
GTGCGTGTTTCCTCCCTAC	58902	57895	AC	8	ATGGAACACTACCCGACCG	59857	57895
CCCGAGTTAGCTTTGAGGG	58286	57895	AC	4	GAGATGCTGTGTGGAGCAG	58975	57895
CCAGGATTGTGTATGAACAGTGG	60075	47826	AC	4	TCCACACTGCGCCTTTAATC	59301	50000
CCAGGATTGTGTATGAACAGTGG	60075	47826	AC	4	TCCACACTGCGCCTTTAATC	59301	50000
GTTGGGAGTGATGCCTTGC	59860	57895	AC	4	TCCATTCTTTAGTAATACCTCTTGCAG	59797	37037
CACACGTATTCCCATGTGGC	60012	55000	AC	5	GGCCCAGACCCTTATGTGG	60538	63158
CAGACACATCGGGTCTTGC	59276	57895	AC	5	GGGTTGCGCTGTTAGGAG	58843	61111
CACTCTGCACCATTCTGCC	59565	57895	AC	8	TGACCTCCTCTGGTATGGG	58139	57895
AGGCCATTTCTTACAGTGCG	59298	50000	AC	4	TGCAACCAATTCATAGTTCCG	57631	42857
AGACACCCTGTCAGCAACG	60679	57895	AC	4	AGCTCTGGGTCCTTGTTCC	59697	57895
AGTCCAGGAGAACCCAACAG	59713	55000	AC	11	GGGAATCTTCAGAAAGTCTTCACAG	60360	44000
AGTCCAGGAGAACCCAACAG	59713	55000	AC	11	GGGAATCTTCAGAAAGTCTTCACAG	60360	44000
CTTCTTGGCCTAGGGTGGC	60838	63158	AC	4	AGCTCTCGTATGGTGGACG	59637	57895
CATTCCGATCCCTTTGCCTG	59725	55000	AC	4	TGTTCACAGCACATTTCGTCC	60147	47619
TGGATGTAAGGACGTGGGAG	59573	55000	AC	4	TGAAGAACCTGTGGGTCGC	60681	57895
GATTGTGCGCGTAGACCTG	59725	57895	AC	4	GCCCTCCTCAATCAGGGAC	60233	63158
TAAGGTGGCCATCCAGCTC	59851	57895	AC	4	GCCCTCCTCAATCAGGGAC	60233	63158
CACCGCCACGTCAAAGTC	59784	61111	AC	4	AACCAGCAAATCGCTCCAC	59488	52632
ACACACGCGGTTACTGATG	58911	52632	AC	4	TCACACATCGCTTCTGGTTG	59234	50000
GATCCAGGGTGGTGAGGAC	59853	63158	AC	4	CTTGTTGACATCACCGGAGG	59304	55000
AAGCAATCCCTCAGCTGCC	61142	57895	AC	4	AAGCTTTGCGGGTACTTGG	59108	52632
CGAGACATTCTGCAAGGGC	59643	57895	AC	4	ACATTGACACCGATCCTACC	57775	50000
ACACCGTGAGAGGGTCAAC	60007	57895	AC	4	AAAGGGCACCGAGAGATCC	59853	57895
AGCTGTGGGTTGCATTGAC	59407	52632	AC	20	ACGACGTTGTGTAACCTGC	59135	52632
TTGAAGGTGCCTTGCAGAC	59031	52632	AC	20	ACCGAGTGGATCAATGGGAG	59934	55000
TTGAAGGTGCCTTGCAGAC	59031	52632	AC	20	ACCGAGTGGATCAATGGGAG	59934	55000
TGTGTCACGCACCTCTGG	60321	61111	AC	8	GGCTGCCATAGTTTCTCAAGG	59738	52381
AGCTGTGTAGTTTGCCCTC	58119	52632	AC	4	GGTGAACTCAACTGGTGGC	59414	57895
CACCACCGAGTTGGTCTGG	61050	63158	AC	4	ATGAGGTCAAAGTGCAGCG	59194	52632
GGCGTACAACATTGAGCTGG	60292	55000	AC	10	AGACTGACGCTTGAGCTAGG	59939	55000
CAAGCAGCTGGAAGATGGC	59935	57895	AC	5	CGCCCTTCATCACCATTGC	60305	57895
GCTCGTATGGTTCGGTCCC	60968	63158	AC	4	GCACCAAAGAAGAGCTGCC	60158	57895
TCACCCTCCCTTAAGCCAC	59387	57895	AC	5	ACATTAAGCCCTGGCCTCC	60157	57895
TTGCCGACTGGCGGTATAG	60306	57895	AC	9	TGTTTCGTGTCATGGTAGCAG	59337	47619
ACACTCCATAAGGCACCAG	57488	52632	AC	6	ACATTCAAGCGCGGAAACG	60520	52632
CGAAGGCACAGGTTTCGAC	59868	57895	AC	6	CTCTCTGGTGAGGGCCAAG	60157	63158
TGACAGCCTGGATACTCAGC	59936	55000	AC	4	GCGTCAAAGGAAGACACGG	59868	57895
AGGACATGGGCGAGAACTG	60157	57895	AC	4	GTCAGGCATGTTGCGATGG	60305	57895
ACATGTTCGAGACCTGGGAG	59864	55000	AC	4	TGGGAAGTCATCAGGGTCG	59474	57895
ACAGAAGAAAGCTTGAACGGG	59535	47619	AC	5	GTCGAGTGTCCCAACCAC	58377	61111
TCTCAGTCTTGTGCAGGGC	60383	57895	AC	4	CCTTTACTTCCAGGCACGG	58891	57895
GCAGCAGCAGTCCATGTTC	60231	57895	AC	4	CAGTCTGTCAGGTAAAGCAATTATAC	58856	38462
CCTGTTCCATAACTTCAGCCC	59393	52381	AC	4	AGTGAGCCACATCCATCTAC	57472	50000
AGTGCCAACGTGGCTATGG	61130	57895	AC	4	TCCGGAATCAAGGATGGGC	60233	57895
AGTGCCAACGTGGCTATGG	61130	57895	AC	4	TCCGGAATCAAGGATGGGC	60233	57895
ACTGTCTGTAGACCTGCCC	59090	57895	AC	8	GCTCACATCTGCTCCCAAC	59267	57895
GCTCCCAGTGGACCAACC	60719	66667	AC	5	CCTCCGCAGCTTTCCAAAC	60158	57895
TACGTCATCACCCACGGAG	59561	57895	AC	9	AGGCTTTGCCTTACCTATTTAGC	59567	43478
ATGCCGGGTGTGAACTGAC	61055	57895	AC	8	CATCACAAAGCGTGTGACC	57973	52632
CTGCATGAAGTGGGACAGC	59565	57895	AC	10	AGGTTTATGTGACGGGAGATG	58219	47619
GAAGCTGCCCACAACCG	59356	64706	AC	8	TCCTCCCTAAACTCATGCCC	59563	55000
CGTCAACTCCGATCATGCC	59429	57895	AC	4	ACCGCAGCAATGACAAACC	60084	52632
ACACCCATTCACAGCGTTTG	60081	50000	AC	8	AAACTGCCGAGTTACGAGC	58910	52632
TAGACAGAGCAGGCTTGGG	59472	57895	AC	8	GAGGCTTATGAAGCGTGGC	59718	57895
TCACCTTCCTGACGATGCC	60157	57895	AC	8	CTTCAGGAGACCTGCTCCG	60232	63158
TCACACTGGGTGCCCTTAC	60005	57895	AC	8	CAATAAGGCCGTTCAGCAGG	60011	55000
TGACCTCCTTGACGTGGAC	59706	57895	AC	7	AGCGAGTCGTCAACCCTAC	59861	57895
TGACCTCCTTGACGTGGAC	59706	57895	AC	7	AGCGAGTCGTCAACCCTAC	59861	57895
GGGTGTGGTAGGGAGCAC	60084	66667	AC	6	CATACCCGCCAACCTTCAG	58965	57895
CAAGACCACCCTGTTACACC	58863	55000	AC	4	GAAGACGTGTGGATTGGGC	59568	57895
CAAGACCACCCTGTTACACC	58863	55000	AC	4	GAAGACGTGTGGATTGGGC	59568	57895
GATCAGCACGCCAAAGGTG	60231	57895	AC	5	ACTGAGGTTACAAGGTTGCTG	58911	47619
CTAGGCACCATCCCAGAGG	59623	63158	AC	4	ATATCCGACCACCATGCGG	60383	57895
GGCTTCGTTTCTGTCGGG	59164	61111	AC	4	TGCAACAAAGAGACCCTTGC	59723	50000
TGTTCTACGAGCTGGCCTC	59859	57895	AC	14	TGTGTGTTTCTACACGTGATCC	59368	45455
TGATGTTAGGGTCAGCGGG	59854	57895	AC	11	CCACCATGTCGATGCACAG	59644	57895
TCTCAGAGCGTTTCTGGCG	60819	57895	AC	11	TGTGTCCACGCCTGATGG	60400	61111
TCTCAGAGCGTTTCTGGCG	60819	57895	AC	11	TGTGTCCACGCCTGATGG	60400	61111
CACCGGTATCCGTGGAC	57384	64706	AC	6	GCAGGTTGCTCTGCTTGAG	59864	57895
CCAGTGCTTCATCACACGG	59570	57895	AC	4	GTGCGCTTGAGCTTAGTCC	59648	57895
AACCGAGTCTGTACCAAGC	57837	52632	AC	4	TGGAAATGATTAACAAAGCACTGG	58988	37500
AACCGAGTCTGTACCAAGC	57837	52632	AC	4	TGGAAATGATTAACAAAGCACTGG	58988	37500
AACCGAGTCTGTACCAAGC	57837	52632	AC	4	TGGAAATGATTAACAAAGCACTGG	58988	37500
ATTCGCAGTCTCCAGGGTC	59856	57895	AC	4	GTGTATCGTTCCTGTCTATAGGG	58388	47826
ATTCGCAGTCTCCAGGGTC	59856	57895	AC	4	GTGTATCGTTCCTGTCTATAGGG	58388	47826
ATTCGCAGTCTCCAGGGTC	59856	57895	AC	4	GTGTATCGTTCCTGTCTATAGGG	58388	47826
AGAAGGAGATGCAGCCCAC	60157	57895	AC	4	CGTGGGAGTGGAAGAAGCC	61125	63158
AGAAGGAGATGCAGCCCAC	60157	57895	AC	4	CGTGGGAGTGGAAGAAGCC	61125	63158
CACAGGCACTCAGGTTGTC	59120	57895	AC	4	GGTGGAGAAACACTGTGACG	59522	55000
TGGTGAGTCTGGAACCGTG	60007	57895	AC	4	AGTTGCCTTGATGCAGTGG	59103	52632
ACGACCACTGTCTTCGGC	60397	61111	AC	9	CTGGCCCATGTTTGCTGG	59770	61111
GTAGACTGTGGTCCGGCTC	60232	63158	AC	11	TGGTGCATGAGTTTGGACAG	59149	50000
AAGGTGACCAGGGCAGATG	60080	57895	AC	4	CGTTGCTGGCGAAGAGC	59853	64706
AGGCCCTCAGAGTAAGAACC	59199	55000	AC	4	TGGACGAGTCCCTTTACCC	59089	57895
ACCTTCCATCACCAGGCTC	59774	57895	AC	4	TGGACGAGTCCCTTTACCC	59089	57895
ACCTTCCATCACCAGGCTC	59774	57895	AC	4	TGGACGAGTCCCTTTACCC	59089	57895
ACCTTCCATCACCAGGCTC	59774	57895	AC	4	GGACGGGTGGGCTACAG	59755	70588
CCACCTTGACACAACTGGC	59712	57895	AC	4	ATGAAGGTAGGTGCCCAGC	60157	57895
GGTCTAATGTTTCAGCCGTGG	60012	52381	AC	6	TTCAGCTCCCTGCCTACAG	59472	57895
ACCCGTCAAACAATCATGGC	59867	50000	AC	4	CCAGATCAAAGCCCTTCCG	58962	57895
ACCCGTCAAACAATCATGGC	59867	50000	AC	4	CCAGATCAAAGCCCTTCCG	58962	57895
CTGTGTCGGAAGGGCTTTG	59493	57895	AC	4	CTGCAGCTAACCAGGAATGC	60011	55000
CTGTGTCGGAAGGGCTTTG	59493	57895	AC	4	CTGCAGCTAACCAGGAATGC	60011	55000
ACGTGCAGGTAAATGTGGC	59490	52632	AC	10	GCTCCGGATCAAGGATGGG	60684	63158
ACACGTCTAGTTCCTCACCG	59869	55000	AC	5	GTCCAAACGCAAGACGCC	60468	61111
GGAACAACTGGTGAAGCCC	59409	57895	AC	7	TTGCATATGACTGGACGGC	58666	52632
GGAACAACTGGTGAAGCCC	59409	57895	AC	7	GCATTATTTGCATATGACTGGACG	59604	41667
GTGGGTGTGTAAGGAGCCC	60761	63158	AC	4	GGCAGAATCCAGAATGGCAC	60010	55000
TGACGTGTCGTCCTGAAGC	60744	57895	AC	11	TGTGTTATTCTGTCATTGTTCAAGC	59327	36000
TGACGTGTCGTCCTGAAGC	60744	57895	AC	11	TGTGTTATTCTGTCATTGTTCAAGC	59327	36000
GAACACCGTGGGCATTCAC	60158	57895	AC	4	CCCTGGCTTCTACACTAGGC	60295	60000
GGAGTGAACTGCATTCTGGG	59296	55000	AC	4	CCATGCCACTCATTCTGCC	59635	57895
CGGAGTGTCTGGCTTCGG	60858	66667	AC	6	TTTGCCCTCCGGGTTGAG	60323	61111
CGGAGTGTCTGGCTTCGG	60858	66667	AC	6	TTTGCCCTCCGGGTTGAG	60323	61111
GTGAGCAGCTGAAACTGGAC	59872	55000	AC	4	CATCTTAGCTCAGGCAGGG	58049	57895
GTGAGCAGCTGAAACTGGAC	59872	55000	AC	4	CATCTTAGCTCAGGCAGGG	58049	57895
ACCAGTAGCCGCCTTTACC	60157	57895	AC	6	GGCACTCGCGTAAGGTTTC	59941	57895
GCGGGAGTTCTTCTACACG	58698	57895	AC	4	TGCTCGTGTAATCCGTGGG	60529	57895
GCGGGAGTTCTTCTACACG	58698	57895	AC	4	TGCTCGTGTAATCCGTGGG	60529	57895
TCAGTGTCGTTTGGACTATATTTGG	59899	40000	AC	5	GTCTGGGTCCGTATAGCTG	57473	57895
GGGTAGATCGCACCTCTGG	60008	63158	AC	4	CTGCCATGCAAGACTCACG	59939	57895
ACATTGCTTCACGATGCGG	59938	52632	AC	5	GTACACGGTGCGAAAGGC	59861	61111
CTGCTACCAGGAGTTCCC	57055	61111	AC	13	TGTGTGTTACCTCTTGCAGAC	58922	47619
GGTCACTGAGCGTGGTTGG	61703	63158	AC	9	TCAGTATTTCACCGCAGATCC	58578	47619
AATGAAAGTCCATTCCTTGGC	57518	42857	AC	7	TGCTGTCTTAATCCTAAACACTTTC	58335	36000
TTCAAAGGGTGAATGGCGG	59102	52632	AC	4	CTGAAGCGACGTGTTTCCC	59868	57895
GTCCCTTCAGGGCAAACTG	59106	57895	AC	5	AGCGCAATGACTCAGAAATAAG	57880	40909
TCGCTGACCTTTCGTGGAG	60454	57895	AC	4	GCAGAAATCTCACAGGCTCG	59734	55000
GTGATGACGTGGGCAACTG	59865	57895	AC	6	AGTACATGGACACCCTGCC	59775	57895
TTTATCTGATGGTTAACGGCTG	57269	40909	AC	7	TGCCGTGATATTTGATGGAGG	58912	47619
TTTATCTGATGGTTAACGGCTG	57269	40909	AC	7	TGCCGTGATATTTGATGGAGG	58912	47619
CCCAGGGTCCATTCGTTTG	59183	57895	AC	7	ATGGAGCGCAGTGCTATGG	60979	57895
TTATCATGTGACTATAATGCACCC	57401	37500	AC	9	GGGTGTGAACATCAGTGGTATC	59490	50000
CATCGCTCCAACGCAACAG	60591	57895	AC	16	ACTTTCATGCACATTGTTTGAC	57100	36364
CCACCCACCCTCTCTGATG	59853	63158	AC	16	ACTTTCATGCACATTGTTTGAC	57100	36364
GGCGGTACACCTGTCAAAC	59496	57895	AC	4	TGGTCGGATCGTGAGAAGC	60232	57895
GGTGGGACAGGAAGCCAG	60403	66667	AC	8	GGAAAGTTCTGATGGGAGTCG	59131	52381
GGTGGGACAGGAAGCCAG	60403	66667	AC	8	GGAAAGTTCTGATGGGAGTCG	59131	52381
GTCTGACACTGAAGACGTTCC	59347	52381	AC	11	AGAGAAATGACAAAGGTTACGG	57133	40909
CAGTGGGAACTCAGGGTTTG	59148	55000	AC	9	GTTAGCGAGTGGTGGGC	58372	64706
TCCTTATTTGGGTTTGGGATGC	59675	45455	AC	4	AGGGCAGAGTGTTGAGGC	60004	61111
CTATTGGCCACCGATCAGC	59120	57895	AC	5	GACAGGCTCACGTAGTGTTC	59037	55000
TGGTTGTGCCTTGGATTCAG	59142	50000	AC	5	CTCCTTTGGCAACCATGGAC	59866	55000
TAGGATATCGGCCACGAGC	59485	57895	AC	15	TGGATGTAAGCAAGGGTACG	58071	50000
TCAGGTAACCCTGGAACACG	60080	55000	AC	4	TCTATGTCCCTGCCTGGTG	59160	57895
AGCACCTCTGCCGTAAGAC	60158	57895	AC	4	TCTCCACTCATGCTAACGC	58001	52632
TCATGTTTACAGCCGAGGG	57898	52632	AC	4	GCAGGATGCAGGTCATTCC	59336	57895
AGTGCAGCAAGGGTACAGG	60385	57895	AC	8	CAAGGTGTACAACGAGCCG	59577	57895
CACCTGTTCCTCTAGCGCC	60898	63158	AC	8	CGAGTCGTCAACCCTACGC	61239	63158
TGAGCTCCATGAGGCTGTC	59855	57895	AC	4	CTCCCACGAAACGACCTTG	59205	57895
CCTTCTGGTGCGACCTCC	60478	66667	AC	7	CCACGACAGACCCTGGAC	60086	66667
TGCAGAATACAAATGCCAGTTCC	60576	43478	AC	4	AAATTAAGAGGCCCACAGCG	59293	50000
ACGTTCACTGCTCGGTAGG	60158	57895	AC	4	TGTCAGATATGGATACACACCTTTG	59430	40000
ACACCGGTCTGGATGACG	59772	61111	AC	4	GACGAGGCATTTGGCTACC	59345	57895
ACCTCTGAAATTAAACTCCATCCC	59274	41667	AC	4	GAAGGTGCTTTGGACCAGC	59786	57895
ACCTCTGAAATTAAACTCCATCCC	59274	41667	AC	4	GAAGGTGCTTTGGACCAGC	59786	57895
ACCTCTGAAATTAAACTCCATCCC	59274	41667	AC	4	GAAGGTGCTTTGGACCAGC	59786	57895
ACCTCTGAAATTAAACTCCATCCC	59274	41667	AC	4	GAAGGTGCTTTGGACCAGC	59786	57895
ACCTCTGAAATTAAACTCCATCCC	59274	41667	AC	4	GAAGGTGCTTTGGACCAGC	59786	57895
ACCTCTGAAATTAAACTCCATCCC	59274	41667	AC	4	GCATACGCATTGGACGTGG	60376	57895
TAGCAGGGCTCCAGCATTC	60233	57895	AC	9	GTATGTGGCAGCGAGCC	58872	64706
CCTCCTGAGACCTCCATGC	59930	63158	AC	4	AAGGCGCTGACTTGTGGAG	61052	57895
CCTCCTGAGACCTCCATGC	59930	63158	AC	4	AAGGCGCTGACTTGTGGAG	61052	57895
TCTGGAGCCCATGACCAAC	60081	57895	AC	4	TGAGTGAAGACCAGCAGGC	60383	57895
TGTGTTGTTTCAGCCGTCC	59342	52632	AC	4	TCCCATCACCGTGTACTTCC	59863	55000
TGTGTTGTTTCAGCCGTCC	59342	52632	AC	4	TCCCATCACCGTGTACTTCC	59863	55000
CAAGGGTAAACTGACACGCC	59871	55000	AC	6	CAAACTGTGCACGGAGCC	60088	61111
CAAGGGTAAACTGACACGCC	59871	55000	AC	6	CAAACTGTGCACGGAGCC	60088	61111
CACTCGCATTCCCTTCAAAC	58119	50000	AC	5	GTGTGGATACCTCATGTGCC	59084	55000
CATGGCCCTGTGATTTGCC	60232	57895	AC	4	CGGAGGTGGACTGGGTTG	60400	66667
TTCCAGCGGGTGTTCTACG	60455	57895	AC	4	GTGTCCACTGCTCCACGG	61094	66667
GTCTGTAACTGTGGCCTGC	59196	57895	AC	12	GCATTGAGGCGTCATGGTG	60305	57895
GTAACTGTGGCCTGCTTCG	59572	57895	AC	12	GCATTGAGGCGTCATGGTG	60305	57895
TCAGTTACCCGATGCGAAG	58006	52632	AC	4	GTGTACGGCTGGGTTGGAG	61122	63158
TCAGTTACCCGATGCGAAG	58006	52632	AC	4	GTGTACGGCTGGGTTGGAG	61122	63158
TGGTCTGGAAAGAGATTTGCC	58972	47619	AC	5	CGTAGGTAAGACTGTCGCCC	60642	60000
TGGTCTGGAAAGAGATTTGCC	58972	47619	AC	5	CGTAGGTAAGACTGTCGCCC	60642	60000
GCTCCCTGGTTGACCTCC	60084	66667	AC	4	CCAGGCTGTGATGGCTTTC	59561	57895
ACACCGTATCCAGCACGTC	60527	57895	AC	4	AGAGAGACTCAGTTATGGTGC	57600	47619
ACGACTACGGAACTCTGGG	59185	57895	AC	12	CTCGTATGTGGTGACACTGG	58746	55000
GACGGACTCAAGGGCAGG	60478	66667	AC	4	TGTGCAGGGAAAGGTCTGG	60310	57895
GCAGAACTCCATCACTATAACCC	59385	47826	AC	16	CGATCGGCACCGCCTAC	61052	70588
GGTGTTGCGTCTTCTCCAG	59202	57895	AC	7	TGACTTGGCGTTCAGTTATGC	59945	47619
CTTCACAGACGACCGTTGC	59870	57895	AC	7	CCAGCCAGAGGGAATGAAC	58572	57895
GCGGCCCAGATAGTCCAC	60634	66667	AC	7	GTGAGTTAAATATAAACCCATGCAG	57308	36000
GTTGGCACTCTTTGAGGCG	60158	57895	AC	8	GTGTAGGCCAGTTCAAGCAG	59587	55000
CTGATGTCTCCACGGCAAC	59276	57895	AC	5	CAAAGAGAGGCCAAGGTAATG	57343	47619
GGTGGCAGCTGGTGAAGTC	61717	63158	AC	9	GATCCCACCTAGGCACGG	59927	66667
TTTAACAGGGACGACAGCC	58131	52632	AC	5	GGTGACTAGTATGACCTTACCAC	58506	47826
CACGTCAAGGCAGAGGTTG	59497	57895	AC	7	TGTGTTTGGTTTCACAGCG	57727	47368
CACGTCAAGGCAGAGGTTG	59497	57895	AC	7	TGTGTTTGGTTTCACAGCG	57727	47368
CACGTCAAGGCAGAGGTTG	59497	57895	AC	7	GTTTGTGTTTGGTTTCACAGC	57748	42857
GCTACCAGGCTCTGCCC	60171	70588	AC	6	GTTCATGGTAGGAGTTAGTGCG	59564	50000
AGCTGCCCGACTACAACC	60085	61111	AC	5	ATGACTCCCTAGCAACCAC	57179	52632
AGCTGCCCGACTACAACC	60085	61111	AC	5	ATGACTCCCTAGCAACCAC	57179	52632
GCAATGCTGCGAATTACTCTG	59023	47619	AC	4	CCCTCTTGCATTCAGCCTC	58958	57895
GCAATGCTGCGAATTACTCTG	59023	47619	AC	4	CCCTCTTGCATTCAGCCTC	58958	57895
GCACTGTCATACAGGTAAATGAG	58030	43478	AC	11	GCGTTCATCACGTGGAAGC	60590	57895
GCTTGTAGCCTCCATGACG	59054	57895	AC	4	ACCTGGGTTATCCACACCG	59776	57895
AGGCCCTCCATAGAAATGAC	57436	50000	AC	4	CGTGTCTCAGCACATACGAG	59188	55000
GAGTCGTCATTTCTGCTGAGAC	59824	50000	AC	5	GCACTGCCACTATGATAAGCC	59877	52381
GGGCTGTTTCTGGGAAAGG	59098	57895	AC	4	ACCCAGACTGATGTCACCG	59780	57895
TGCATGTACGACCACCTTG	58519	52632	AC	4	TCCTTGGTGAGGACCTTGG	59309	57895
AGAATAAATTTCCCACAGAGCCC	59499	43478	AC	11	CTGCAGATCACGCTTCTGAC	59736	55000
AGAATAAATTTCCCACAGAGCCC	59499	43478	AC	11	CTGCAGATCACGCTTCTGAC	59736	55000
CGCACCATGCCCTACTTG	59233	61111	AC	5	ATCCATTGCAGTATTGTGACC	57049	42857
CGCACCATGCCCTACTTG	59233	61111	AC	5	ATCCATTGCAGTATTGTGACC	57049	42857
GGGCTCTACAGGGCTCATC	60006	63158	AC	5	TCGTTATGCTGTGACAACCG	59314	50000
GGGCTCTACAGGGCTCATC	60006	63158	AC	5	TCGTTATGCTGTGACAACCG	59314	50000
GGGCTCTACAGGGCTCATC	60006	63158	AC	5	TCGTTATGCTGTGACAACCG	59314	50000
TCTTCCCAGTACAACCTCTGAC	59876	50000	AC	11	GCCTGAGCCTCGATAAAGTG	59167	55000
AGTGTTCTACACGCCAGCC	60753	57895	AC	6	GGAACAGCAAGAGCGCC	59442	64706
AGTGTTCTACACGCCAGCC	60753	57895	AC	6	GGAACAGCAAGAGCGCC	59442	64706
TCAGACACGTCCCTCCAAG	59403	57895	AC	4	CGTGCTCTTGAGTCCAACC	59202	57895
CACGCTCATCCGGACAAAG	59648	57895	AC	5	TGAGTCTGAGGGCAACGTC	60083	57895
GGGTAAGGTCACACTGTTAATG	57467	45455	AC	4	GCTGCATGCTGAGAGCC	59192	64706
GCAGGTTTCCTTTGCTGGG	60083	57895	AC	16	TTACGCTCCGACGAGTTG	57867	55556
ACACATGGAGACGCTGAGG	60158	57895	AC	4	TCCCTGCAGTCGAAAGCC	60400	61111
GGGAGCTGGACTATGACGG	60008	63158	AC	4	AAGCTGCGCCAACTTGTTC	60379	52632
GGGAGCTGGACTATGACGG	60008	63158	AC	4	ACAGTGGCTTCAGGAGTGC	60684	57895
CCAAGCTGAGCGTACATGC	60013	57895	AC	8	TACACCATAGTGGGCAGGC	59852	57895
CTCATCAATGCGTGACTCGG	59807	55000	AC	8	AGAGGTATTTGACATCCTGGTAG	57900	43478
CTCATCAATGCGTGACTCGG	59807	55000	AC	8	AGAGGTATTTGACATCCTGGTAG	57900	43478
GAGTGCGAGTAGCTCATGTTG	59816	52381	AC	4	AGAGGACAAGCGCCTTCAG	60457	57895
TGAGTCACATCGAGGACAGC	60223	55000	AC	5	GCACCAGGCAATGCAGAC	60164	61111
GGTGCAGATTGTGTATTGGAGC	60658	50000	AC	4	TTGAGCTTTGCTGGGTTTC	57075	47368
GTGTCAGGAGGGACACCG	60086	66667	AC	11	GGCTTTAGGACAGGTTTATGGG	59482	50000
GGAGTAGAGCCACCTAGCG	59711	63158	AC	15	TCTAGTACATCAGTAGACATCGG	57247	43478
ACTCTTTCGTGACAACCGC	59132	52632	AC	4	CGTGCCAAAGGGCATGAG	59854	61111
TGCACGCTTTATGAGAATCAG	57451	42857	AC	6	AGCAGGATGCTCACTTGATG	58717	50000
ATCTCAGAACCGCCGTCAG	60232	57895	AC	4	AGGCCTGCAGAAAGACTCC	60081	57895
GCTTTGGATGTAGGGCAGG	58953	57895	AC	4	AGTCTTAGGTGTCAGTTCATAAGC	59046	41667
AGTCAACCAGATCGGCTCC	59856	57895	AC	4	TCACTGTTAGATGCCGATAACC	58706	45455
TCAAGTCACTCAAACCATGGAG	59024	45455	AC	4	AAAGTGAGTTTGGAAATCTCGACAG	60532	40000
GGACCGGCCCACGAAAC	61477	70588	AC	5	TGGCCAAGGAGTAAGCCAC	60385	57895
ACACGGTGACTACACATTTAGG	58838	45455	AC	6	TCAAAGCTAATTCTCCAAAGCG	58069	40909
GTTGCTGCAGTTGTCAGGG	60084	57895	AC	5	CAGATTGTGCCACCAGAGG	58885	57895
GAACCTGATGCTGAACGCC	59938	57895	AC	4	CTGCCGGAGTATTCTTGCC	59046	57895
GAGTAGGGTTTAGTCAGCAAGC	59494	50000	AC	8	CTGATTGGCCCTTTGGCTG	59857	57895
TTCAGCCATCAAGGAGCGG	60833	57895	AC	5	GTCAGTGGCCTTGCTTCAC	59788	57895
TGTCACATGCACGCTTTCG	60158	52632	AC	6	TAGCAAGGCAGAAGGGCTG	60460	57895
TGTCACATGCACGCTTTCG	60158	52632	AC	6	TAGCAAGGCAGAAGGGCTG	60460	57895
AAGACGGTCAGGATGTCGG	59859	57895	AC	5	GCCCGAGTGTGTCCAAATG	59863	57895
GACGCCAACTGTTCTTCCC	59494	57895	AC	4	AAGGTCGGATTCGTGTCCC	60158	57895
CTGCTGGGTCCAAACGATG	59566	57895	AC	11	TGAGTCCGAAGATCTCTAAGGC	59814	50000
TTGCGGTGCAGTTGAATGG	60084	52632	AC	4	ACGTCGATGGAGTGAACCC	60158	57895
GCACTCCGATATCCGCAAAG	59874	55000	AC	5	ATCAGAGGCTTGGTGCAGG	60461	57895
CGAGGTTGGGTGTGACAAG	59123	57895	AC	4	ACTCTGGTGGCTCAAGCTG	60384	57895
GTGAGCGTCCACAAACGTC	60159	57895	AC	4	TGTCATAACATCCTGTTGGAGC	59157	45455
CGATTCCCTGACATCCACG	58758	57895	AC	4	GGCATTGACCACGGGTAGG	61203	63158
CCATGCAGAAGGTCTACCG	58373	57895	AC	4	TCATCTGTAACGAAGCGGG	58006	52632
GGATTGTCCATGTTGAATGCAG	58977	45455	AC	4	TTACTGTGAGCATTTACTGGC	57008	42857
GGATTGTCCATGTTGAATGCAG	58977	45455	AC	4	TTACTGTGAGCATTTACTGGC	57008	42857
TGCCTACGGGAAAGTAGCC	59855	57895	AC	5	CCAAACGCATTGTCTGGAGG	60223	55000
TACGATGGTGTGGAGCGAC	60232	57895	AC	5	CGAAGCGACGGTTGTACTG	59658	57895
GAGGGCATCTCTGTCGAGG	60009	63158	AC	5	CGAAGCGACGGTTGTACTG	59658	57895
GCAGAACACAACATAATGAGGG	58393	45455	AC	4	CCCACTGTGTTTCACTGGC	59712	57895
CGGCGGAATCACTTCACAG	59648	57895	AC	4	AAAGTCACTGAACACCGCC	59042	52632
CGGCGGAATCACTTCACAG	59648	57895	AC	4	AACGGCTGCTCCATTCTCG	61193	57895
TGGATGCAGTCCGCCTATC	60007	57895	AC	4	CTGCAGGGAGGAGTTCCAG	60157	63158
GTCTCGGACGGGATCGTAG	59793	63158	AC	4	GCTTGGTGTGCATGTTCCTC	60504	55000
GTGTATGCCTTCATGGGCG	59715	57895	AC	12	AGGCATGGCACCACTCTG	60403	61111
GTGCAACTGCAACCTTCC	57681	55556	AC	4	CATGAGCCAGCACGTTCAC	60231	57895
TGTCAGGGATAGGCGACTG	59251	57895	AC	5	GGACGTTGTGTCTGGTTCC	59125	57895
CTGGGCAACTCCAGCGG	61159	70588	AC	4	ATCTTGAGGTCCGTCAGCG	60232	57895
GCGTTGACTCACCCAGAAG	59202	57895	AC	4	GTCATCACAGGGCGGACG	61240	66667
AGCAACCTACCCACTCAGG	59390	57895	AC	4	CAAGGCAACCGACTATGGC	59641	57895
GGAGGAGCACAGGGCATATC	60726	60000	AC	4	ACCTGGGTTATCCACACCG	59776	57895
TTGACTGACACTAGCCGTCC	60152	55000	AC	4	AGCAAGAGTCATGGCTGAAC	58936	50000
CCCAAACCTGATGTAGTGGC	59293	55000	AC	4	CCAGGCTCTTCCTGGATCG	60307	63158
TGTGTGCATCTTTCAGTCCAG	59261	47619	AC	4	GTTCGGTGCACATGGTCAG	59865	57895
AGAACTGACCCACAGTGCC	60309	57895	AC	4	CCCTTAGCGTCCAGCCC	60171	70588
TAAACGTATGCGCCACCTG	58979	52632	AC	4	TGGTGTTGATGGGTTTGATCC	59246	47619
TAAACGTATGCGCCACCTG	58979	52632	AC	4	TGGTGTTGATGGGTTTGATCC	59246	47619
TGGCCTCCGATATTACGCC	60083	57895	ACAG	6	GGAGACGGGCTTCCTCTG	59849	66667
GTACGTGCCATTGGGTGAAG	59941	55000	ACAG	4	TGTACAGTGCTGTTGGGC	58270	55556
TTTGGACCAGCATTGAACAG	57281	45000	ACAG	4	ACCTGTTGGGTTCCTCTGC	60310	57895
TTTGGACCAGCATTGAACAG	57281	45000	ACAG	4	ACCTGTTGGGTTCCTCTGC	60310	57895
CAGCCATATCTTGTTAGCTTACCC	60013	45833	ACATAT	4	GAGTGGCGGTGTCACATTC	59572	57895
GCCGTGCAGTTTCCTTACC	59864	57895	ACC	4	TGATAGAGAACTCCTTGAGCGG	60076	50000
TGCTGTAAAGCTCTCCGCC	60827	57895	ACC	4	GTCGGGTTGCTTGGGAATG	59861	57895
GCCGTTGATGAACTTAGTGGAG	60078	50000	ACC	6	GCTGATGACCCGTTCGATG	59429	57895
TGCATCCTGCTACTCAGGG	59548	57895	ACC	5	AGAAGCCTGTTGACGGGTG	60683	57895
AGGGTCAGCTCAAGGATGC	60157	57895	ACC	4	TTGAATCCATCGCAAGCCG	59642	52632
AGCCACAGAGCCTGTCATC	60157	57895	ACC	4	GAGGCGTATAGTGGTGGGC	60678	63158
GATGCCGACATTCCTCTGC	59422	57895	ACC	4	CTGAAGGGTGAGGTCATGG	57885	57895
CACGTCCATGTGTCTCACC	58908	57895	ACC	4	TGCTCCAATGACAAGAGCC	58498	52632
GATGCTGCTGAACATGGGC	60306	57895	ACC	5	GGCTGGCTGTGGGTACAAG	61429	63158
CTGAAGTATGAGAGAGCTTAACG	57306	43478	ACG	4	CCACATGTCTCTTGGCCTG	58885	57895
CATCCATCAAGCTGTGCCG	60011	57895	ACG	4	TCTCTGCCTTCTTCAGGCG	60158	57895
GACGCTCCCTCATCAGCC	60632	66667	ACG	4	TGTAAACTGAAGCACCGCC	59119	52632
GCCATTTGCACTTTAACCATTGC	60875	43478	ACT	4	TGTGATTCGTGGCCCAACC	61358	57895
GGCGGTTCAATTTACATGTCG	58955	47619	ACTC	7	CCAATGGATTTGGTGTCCTC	57131	50000
GGCGGTTCAATTTACATGTCG	58955	47619	ACTC	7	CCAATGGATTTGGTGTCCTC	57131	50000
TGACACGGTGAAGACTGAAAGC	61816	50000	AG	4	CAAGGCATGACCTCTGACTTCC	61705	54545
AGGCAACTACGAACTGAGC	58225	52632	AG	4	GTGATGCAGTAGCGTGAGG	59061	57895
CCACTGGATACCAATATGACACAAG	60245	44000	AG	4	GAGGTTGCATGTTCACTGAGG	59944	52381
CGAACTCAGTCAGGGCTCC	60529	63158	AG	4	ACTTCCAGCACCGTGTCC	60322	61111
GGTTGTGTGGGCAGTCATC	59488	57895	AG	4	GTCCCAGATCTCCTTGCGG	60606	63158
TTTCGAGGATACCCAGCCG	59932	57895	AG	4	GAGGGCATGCGTAAGAAGC	59718	57895
AGCCCAAGGCTCAGAAGTC	60081	57895	AG	4	CTGTTGCACTGTAGGCCAG	59194	57895
CCAGTGCTCTGTAGAGGGTC	59937	60000	AG	4	CAGAACGACTGCGAACAGC	60230	57895
CCAGTGCTCTGTAGAGGGTC	59937	60000	AG	4	CAGAACGACTGCGAACAGC	60230	57895
GCCTGTTCTCTCGGTTTGG	59196	57895	AG	4	TCCAACCTTCACCTTTGGC	58635	52632
CAGCTCCATGCTGCAACC	59853	61111	AG	4	TCTGATGCCCTCCTTGGTG	59774	57895
TATTCCATCGGCGACCTGC	60678	57895	AG	4	TGCTAGCCAAACGTGAGGG	60756	57895
ACAGATAAACAGGTGCAGTGATG	59762	43478	AG	4	GTGAACGCAAGGGTAGCAC	59866	57895
ACAGATAAACAGGTGCAGTGATG	59762	43478	AG	4	GTGAACGCAAGGGTAGCAC	59866	57895
GTGACAGAATTTCAAACAGAGTCC	59006	41667	AG	4	CAGTGGAGGACCATTTGCC	59180	57895
TTCAGCTCCTCAAAGTGCG	58823	52632	AG	5	TAGGCAGTGCTCAACAGGG	60081	57895
CGACACCAAGTCCATCGAG	58695	57895	AG	4	AGTCGAGGTCAAAGTCCCG	59784	57895
CCAAGGCAGACGGTGAGG	60790	66667	AG	4	TTCTGCTCGGGTTCAGAGG	59780	57895
CCAAGGCAGACGGTGAGG	60790	66667	AG	4	TTCTGCTCGGGTTCAGAGG	59780	57895
GCAGACACGGAGATTGCTG	59647	57895	AG	4	TCTGCAAGTTGAGCCAGGG	60687	57895
ATGCGAATGCGCCTGAAAG	60305	52632	AG	4	GTTGGTGGGTGCTCATGC	59774	61111
GAGTGGACAGAAGAATGCCC	59010	55000	AG	4	TTGGTCTGCGCCGTCTG	60742	64706
TCGACTGGGTCATTCTGGG	59474	57895	AG	4	CTGTGCATAGACAACTTCCTC	57104	47619
GGCCAGGATCTCTGTGACG	60603	63158	AG	4	AGGCTCTGCTGGTTTGGAG	60385	57895
AATCGATGACATGCTGGCG	59422	52632	AG	4	GGTCAGACGCGGTGCTAC	61230	66667
AGCTATTTGATGAGGTGTTGGAC	59507	43478	AG	4	CCGAGTCTTTGTCGTAGATGC	59551	52381
TCAGGACACCAGCCAGTATG	59862	55000	AG	4	TGCTCCCGATGCTTATGGG	60309	57895
ACGATGGAGAGAACACGCC	60528	57895	AG	4	AGACTCCGTCGATGGGAAG	59257	57895
ACTCTGCGCCCTAGAGAAC	59557	57895	AG	4	TGACAGCTTTGTTGTGTCCC	59366	50000
TCACGAAACCATGGGCATC	58883	52632	AG	4	ATGTGACAATTGGCGCTGG	59860	52632
CAAAGGACATGGCCACAGC	60158	57895	AG	6	GTCCTGAGACACCTCAACTTC	58721	52381
CAAAGGACATGGCCACAGC	60158	57895	AG	6	GTCCTGAGACACCTCAACTTC	58721	52381
GGAAGATCCACGCCTTTGG	59264	57895	AG	4	GAGAATCAGCATGTCCGCC	59422	57895
GCAGATGGAAGCCATGTTGAC	60619	52381	AG	5	TGTTTGTGTTTCCCAGCCG	59636	52632
TGGCCTTAACATGAGGAATGC	59388	47619	AG	4	GTAGTGAGCAGATGTGACGC	59460	55000
GCCATGCAGGAGAGTCTGG	60906	63158	AG	4	AAAGGCGTTCAGCTTTGGC	60380	52632
CTCTCGAGCAGACACCG	57429	64706	AG	5	GTTTGTGGGAACCCAGTGC	60009	57895
CCACAAACACACTGGGCTG	60009	57895	AG	5	TGTTGACCATACAAGGGCG	58507	52632
GCAAATCCCACTGGTTCCC	59479	57895	AG	6	AAGCGTTAGCGTGTATGCC	59353	52632
TGGCCTGGTGCTCAAACTG	61288	57895	AG	4	GGGAGGAAGTGCCTGAGC	60480	66667
CGCTGACGAGGTCCATTTG	59648	57895	AG	4	ACGCTTCTTTGCGGTTTCC	60085	52632
AGAGGACCAAAGCCAGGTG	60004	57895	AG	5	CAGAGCCATGAGTCTACAAACC	59493	50000
GTAAACGGCAAGCAGGGTC	59864	57895	AG	4	ATGAGGAAGTTAACCTTTGTAGC	57293	39130
ACCATACAGTACTAGGGCAACG	60338	50000	AG	4	TGCCCTGTGAATGACCTCC	60081	57895
AACACCGACCTCAAGCCC	60323	61111	AG	4	ATGGTGTCATCGCCAGAGG	60233	57895
TGGCAAACAATCCGCTGAC	59787	52632	AG	4	TGCTCACGAGTCTGAAGGG	59783	57895
GGTGCAGTGTCAGCAGTTC	59791	57895	AG	5	AGAGCGTAGAGCCTGTTGG	59858	57895
ATGTGTACAAGCCAAACGTC	57399	45000	AG	4	CGCCTATCCCTTAGGACCG	59784	63158
TTGCCAACGAAACTGGAGC	59713	52632	AG	4	TGGCCATGGGTCTCGTTAG	59854	57895
GACTGAGGCCACTTTGGTG	59113	57895	AG	4	GAGGTGAGGACCTGCTGTC	60158	63158
TCATCTGTCGGCTCAACCC	60157	57895	AG	4	CCACTCCCTAAGAAGTCATCAG	58367	50000
CCTCTGTTCCCTCAGGTGC	60459	63158	AG	4	ACGAGTCTGCTGTCGATGG	60232	57895
TTGTCAGAGTGGTCCCAGC	60006	57895	AG	4	GTTTGGCCTCCTCAAAGCC	59783	57895
CCACGGCCTATCAGGAGAC	60008	63158	AG	4	GTCAGGATGAGACCAGCCC	60233	63158
TCTTCAGTGTGAAATTACAGAAGAC	58052	36000	AG	4	TCCTCAGCAGCAGGTTGAC	60383	57895
CCCTGCAGAAGGCCCAG	60423	70588	AG	4	CTCTCTCGGGCAGATGGTC	60009	63158
CCGAATCGAAGGCCAGGG	60946	66667	AG	4	CTCTCTCGGGCAGATGGTC	60009	63158
TGGGCACTGGAAACTCTGG	60310	57895	AG	4	GTCTGCCCAAACCGTTCAC	60085	57895
GGGTTTACCGAGTTAAGCATC	57444	47619	AG	4	CCATAATGTGTGAAACGTGGC	58879	47619
GGTGAGCCCTTCTCTGGTG	60459	63158	AG	4	CCCTGTACCACAGCATTGTTTC	60531	50000
AGGTTGAAAGGTCATTCAGTTG	57575	40909	AG	4	TCCTGCTCCCTAATGCAC	57035	55556
CACGAGTGCTTGCCCTTTC	60158	57895	AG	7	CAGCCTCAGCCATACTAAAGAC	59297	50000
TCCGAGACTCATCGCAAGG	59935	57895	AG	4	TCAGGTAGACAGACGTGCC	59485	57895
TGCCTCCAGTTCGAATCCC	60157	57895	AG	4	CCTCTGTCTCTGCCAAAGTG	58944	55000
CGCGGCATGAGATGTGC	60012	64706	AG	4	TCCGAGAAGTCGCCCTTTG	60455	57895
TGCACAGGGAGCTTTGAGG	60687	57895	AG	5	GGCTGCACTCCATCCCG	60913	70588
GGAGGAGTGCTGCTTCCC	60480	66667	AG	5	ACACCTGAATGTAGCAGGC	58195	52632
GATGAGACTGCCACAACGG	59276	57895	AG	4	GGAGACGGACGATGTTGGG	60896	63158
CTCGTTGAAGTGGGACAGC	59202	57895	AG	4	GTCCATTCAGACATTCTCGCC	59811	52381
GAACTCACTTGCAGCGTGG	60158	57895	AG	4	TCCAGAGTTTCCAGTGCCC	60004	57895
TCACCTGGAGGAATGCCAG	59774	57895	AG	5	TCAGGCCCGTCATGAGTTC	60157	57895
TCACCTGGAGGAATGCCAG	59774	57895	AG	5	TCAGGCCCGTCATGAGTTC	60157	57895
CCAGTTTAAAGACATATGGATCAAC	57013	36000	AG	8	CCATCTGTGGCTTCCTGGG	60839	63158
CCAGTTTAAAGACATATGGATCAAC	57013	36000	AG	8	CCATCTGTGGCTTCCTGGG	60839	63158
TGCGGTCTTAATTTACTTCCACC	59762	43478	AG	4	GCAGCTCCCTGCTTGTCC	61494	66667
AGTGCAGAGGAGCTACGTG	59860	57895	AG	4	CGGGTTTCGCTGGCTTTATG	60640	55000
CTGAGGACGCTGGGCTC	60171	70588	AG	4	CCACCATGGCATTCACCC	59131	61111
TTTGTAGCGGCCCTCTGG	60084	61111	AG	8	CCGACCAGACATTAACCTCG	58818	55000
TAGGTCTTCTCAGCGTCCG	59265	57895	AG	6	CCCTTTCTCCCATGAATCCC	58398	55000
GCAACTAGGCTTCCCACAG	58887	57895	AG	5	CCAACGCTGCTCCAATACG	60013	57895
GGAGTGAGCATCCACAGGG	60534	63158	AG	4	ACTTTGTTCTTGTGAATGTAAGCAG	59268	36000
TGACCGCGCTGAAGGAG	60089	64706	AG	4	CAGCAACAACGGTCCCTG	59389	61111
AAGCGTCTGGACCTTCCTC	59780	57895	AG	4	CCTGTGCCCTTTGTGACATC	59868	55000
GAGAGACGCTCTTCAACCAC	59034	55000	AG	4	CCCTCCGTCTTTGGACCTC	60157	63158
GTGACCTACGGCCAGCG	60899	70588	AG	4	TTTGAACAGCTGGTTGGGC	59631	52632
AAACACGCAGCAGTGAACC	60011	52632	AG	5	ACACATTAACACTGGTGGACATC	59697	43478
GCCCTGGTTGTGTGAAAGG	59709	57895	AG	4	CTTTGGTGGGAAAGCCTGC	60083	57895
CCGCCAGCTACTACAGAGG	60009	63158	AG	4	CATCACTGAGGCCAGGGTC	60534	63158
GGGAGCAGCAATGGATACG	59120	57895	AG	4	GGAGCCCGAAGACCTTGAG	60531	63158
GGTGTATGTTGGTGCTCCC	58882	57895	AG	4	CTGCTACCAGGAGTCCGTC	59935	63158
CCCAAGTGAGGCATCCGAG	60904	63158	AG	4	CTCTTCCATTCCACGTCACC	59020	55000
GCAGCTGGACTGAAATCGG	59643	57895	AG	4	AGGCAGAGTTATGCGGTGG	60533	57895
GATGTGATGACAACTGGCGG	60012	55000	AG	5	CCACCCTGGCTTTATGCTG	59255	57895
TTTGGTGATGGCCCACCTG	60998	57895	AG	4	GTGACAATCCATCAGCGCC	60012	57895
ACGCTGAGAAGTGACCCTG	60083	57895	AG	4	CGCCGAGGAGTTTACGAAG	59073	57895
CAACTGGCCCTCAAGAAGC	59486	57895	AG	5	CAAAGCCTCATTCAGCCCG	59936	57895
CCCTTTGTCACTTTGCCTGC	60718	55000	AG	4	GAACAGGAAGCGGCTGAAC	59865	57895
TAGTGGTCTGCTGGAAGGC	59778	57895	AG	4	AGAGGCAGAAACCAGAGTACC	59869	52381
TGAACCAATCACAGTTGGAGG	58904	47619	AG	4	TGAAGTTCTCCTCGCTGGG	59780	57895
ACCCACCTTCACGTCGTTC	60677	57895	AG	4	GTAAGCGCGGGTCATAAGC	59795	57895
CCCAAAGCGGGTGGTAAAC	59785	57895	AG	4	TGGGAGCACTTATCGCCAG	60233	57895
CCCAAAGCGGGTGGTAAAC	59785	57895	AG	4	TCGAAAGGGAATCGGGTCG	60232	57895
TCTTGCCAATTCCCAGTGC	59099	52632	AG	4	GCTGCAAAGGCAGCATACC	60600	57895
TCGTCCGTTCTTGTCAGGG	60083	57895	AG	4	GGGACACGATCAGGAGCC	60242	66667
GTAAGCAGAACTGGCGCTG	59940	57895	AG	4	ACATTCGAAAGACACGTCGC	59946	50000
AGGGATGGTCAGTGTGGAC	59390	57895	AG	5	TCAGAGTCTAGATGCAGCGG	59725	55000
GTGGATGTAAGGACGTGGG	58291	57895	AG	5	TGCTCTACCTTCCCGATCC	58939	57895
ACAGGGAGACTGTGTACATCC	59591	52381	AG	4	CATACTTAACCAGTCTGCGCC	59812	52381
CTGGCAAAGTCGCTTTCGG	60521	57895	AG	4	GGGCTCGTCCTGTATCGG	60009	66667
CCAAGCAGAGACTCCAGGG	60157	63158	AG	4	GGTAACCCTGCTCCGTCAG	60530	63158
GTCGGGTTGCTTGGGAATG	59861	57895	AG	4	TCCGTTTACCTCTTAACGGTTTC	59454	43478
GGGCCTCTGACTCGATTGG	60606	63158	AG	5	GCAGAGGTTGCAGATGAGAAC	60013	52381
TTAAGCAGAACTGGCGCTG	59197	52632	AG	4	TGTTCCAGCTGTGGTTCCC	60613	57895
TGCAGCCTTTGATGCCTTTC	60152	50000	AG	4	CTCTTCATCACTACCGTTGGC	59476	52381
ATCATCTCCGAGGGCAACG	60307	57895	AG	4	ATGTCCGCCTTCTTCAGGG	60157	57895
GACAGACTTCCGTTGGATGC	59662	55000	AG	4	CACCGCCAGTGCCATAATC	59715	57895
CACGGGCGTGAATCTTAGTG	59736	55000	AG	4	GGTGCTTCACAGACTTGCC	59788	57895
CGTGTGCACTTAGACCTGC	59576	57895	AG	4	AAGCTGGTGTGCGTTTCCC	61945	57895
GCGAGACATTAAATCTGTTAACTCTG	59364	38462	AG	4	GCCATTCTACCTGCTGTCG	59054	57895
CTGCATAGGATTGCCGGTG	59417	57895	AG	4	CTTCAGCTTGCTCGCCAAC	60522	57895
CAGCAGGTCGAGGAACCAG	60825	63158	AG	4	CACGCTGCCTGTGATCTTG	59939	57895
GCTGAGAACAAGGGATGGC	59261	57895	AG	4	CCACCAAGATCTGCACCCG	61495	63158
GTCGGGTTGCTTGGGAATG	59861	57895	AG	4	TCCAGGTTGGAATGCTCCC	60080	57895
TGGTTGTTACCTGGGAGCC	60004	57895	AG	6	CCCTCATTAAGGCGGAGAAC	58797	55000
CAGGCATGTCCCTGTTTACTTC	60012	50000	AG	4	TCACATCTCCAAAGACGCC	58213	52632
GTCGGGTTGCTTGGGAATG	59861	57895	AG	4	GAAGCACTTAGGCGCATGG	60012	57895
TGACCTTTGACACGATGTGG	58872	50000	AG	4	CACAGGTTTCAGTCAGATGGC	59944	52381
TGGCACGAGACCGATAGTC	59639	57895	AG	4	TGCTGTAAAGCTCTCCGCC	60827	57895
AGCAGAGGGTAGACTTGCAC	60152	55000	AG	4	GTGCTTTGACAGACCAGCC	59788	57895
GTATGCACTCCCTTCAGCG	59054	57895	AG	4	GGCGTGAACTCAGGTCGG	61163	66667
GAGCAGGTTGCCATGGTG	59459	61111	AG	4	GAACCAATTCGGTCTCAAGC	57836	50000
ACCCAGAGCACAACAAGG	57845	55556	AG	5	AAAGGTGTGTCTTCAAAGAGTTG	58196	39130
GGAGAGCTGACCCGTATCC	59708	63158	AG	4	AGCCGTAGTTCAGGGCATC	60233	57895
GCATGTACGCTCAGCTTGG	60013	57895	AG	4	CCACCAAGATCTGCACCCG	61495	63158
GTCAGGCAAGTTGGATGGG	59180	57895	AG	4	TTGCCCTGCTAGTTCCACC	60385	57895
TAACCCACGATGTCTGCCC	60157	57895	AG	4	GCCAGTCAAGTGCACAAGG	60084	57895
ACACACTGTATTGAACGATAGTC	57159	39130	AG	5	AGACTTTCCAGGACATATTACAACC	59367	40000
ACACACTGTATTGAACGATAGTC	57159	39130	AG	5	AGACTTTCCAGGACATATTACAACC	59367	40000
TACCAGCTCTACACAGGCG	59559	57895	AG	4	ACACGCATTAGGTCCTGGG	60157	57895
TTTAAGCATATTACTAAGCGGAGG	57421	37500	AG	4	GAGCCCTTCCTAGCCGAC	59928	66667
GTCGGGTTGCTTGGGAATG	59861	57895	AG	4	TGCTGTAAAGCTCTCCGCC	60827	57895
ATGGCAGTGCTTTGTTGCC	60382	52632	AG	5	AGGACCGTGGCTAAACTGG	60082	57895
CAGCAGCTTCTCCACAACG	59867	57895	AG	4	AACCCTCGGAAAGGAACCC	60004	57895
CCATTGCAACTATGGGCTGG	60009	55000	AG	4	TGGGATCATGTGTCCACCG	60157	57895
TCAACTCGGCCATGTTCGG	61122	57895	AG	4	TTCTCCAAGGGTGAGTGGC	60004	57895
CCCTGGAGTCTCTGCTTGG	60157	63158	AG	4	TGGAGAATCTGCCTGACCC	59467	57895
ACCCACTTGACTTCGCCAG	60683	57895	AG	4	CCGGTACCCTCATCCTTGG	59930	63158
TGTGTCGGTACAGGGCATC	60158	57895	AG	4	CCGGTACCCTCATCCTTGG	59930	63158
GTGTAGGCTCTGCAACACG	59576	57895	AG	4	ACGCTCACTGGCATCTACC	60232	57895
AGGCCTCGAAGATATCGCAG	60152	55000	AG	5	TCACACTGGGTGCCCTTAC	60005	57895
TGGACCCGGATCTGGTAAG	58855	57895	AG	5	TCCCTTCTCGCACTGATGG	59856	57895
AGGAGCGCAACAAGAGGAC	60754	57895	AG	4	CTCCTCGTGACGGTAGCC	59933	66667
GCGGTCACCTGACACTTTAAC	60214	52381	AG	5	ACCGTGGTATCCTCCAAGC	59854	57895
GCCAAACCAACATGGACCC	60082	57895	AG	4	CAGTGTCCTCACACCGGC	61094	66667
GCCAAACCAACATGGACCC	60082	57895	AG	4	CAGTGTCCTCACACCGGC	61094	66667
TCGCTTTATTGAGGAAGTCAGC	59494	45455	AG	5	AGGATGGCCAGATTCAAGGG	60224	55000
TCTGCGTTGGTCAGACTCC	60083	57895	AG	4	TGTTCCTTGAAACGCGTGG	59717	52632
TCTGCGTTGGTCAGACTCC	60083	57895	AG	4	TGTTCCTTGAAACGCGTGG	59717	52632
AGGCGGACTTTGTACAGGC	60757	57895	AG	6	CTGCTGCCCTTCCAACAAG	59785	57895
AGTCGTCTTCAGGAGTGCC	59783	57895	AG	4	AGCTCTTCCTTCAGGTCGG	59476	57895
ACGATGCTGTTGCATATCTTC	57516	42857	AG	5	CAGTGTGCTGGGAAAGGTTG	60081	55000
AACTGCCACAGGAGTGGTC	60309	57895	AG	4	CACCTCACTGGCTTTGCTG	59788	57895
GACAACTCGGCTGCCATAC	59351	57895	AG	4	AGCGTTTAGAAACTCCGCC	58902	52632
GGCCAGTCCCACAGAAAGC	61728	63158	AG	4	CCGGCTACGCTCCTTGC	61302	70588
GGCGAAACAGTCCTAAGAAGATAC	59956	45833	AG	5	AGGCAGTAGATGCCTGGTG	59853	57895
GGCTTTGTCTTCCCATGTCC	59579	55000	AG	4	GGCATTAACACACTGTCTGGC	60550	52381
CAGCTGGTGATAGAGGATTGC	59264	52381	AG	4	TTTGTCCGGGTCCATCTGC	60760	57895
GGCGGGTGGAAGACAAG	58272	64706	AG	4	ACTTAGAGTGCACAATACAGATG	57130	39130
GGCGGGTGGAAGACAAG	58272	64706	AG	4	ACTTAGAGTGCACAATACAGATG	57130	39130
CGCTCCGTCAACGTTCC	59138	64706	AG	4	ACTCAGTGCCTCAGTGCC	60005	61111
CGCTCCGTCAACGTTCC	59138	64706	AG	4	ACTCAGTGCCTCAGTGCC	60005	61111
AGACTCACTGCTGTCCTTG	57442	52632	AG	4	CACAACTCATTAGGTTTGAGCAG	58716	43478
TTGCAGAAACTCTGGCACG	59419	52632	AG	4	GGGTCCAATAAGGGTTATGCAG	59548	50000
TTGCAGAAACTCTGGCACG	59419	52632	AG	4	AGACTTGGGTCCAATAAGGG	57274	50000
AGCCCACCTTTACTCCAGC	60081	57895	AG	4	TGGCCATATAAGCCTGCCG	60686	57895
AGTGCCTTAGAAATGTTGTCCC	59349	45455	AG	4	ACACATCCTAACTGCACATATCTTG	59956	40000
AGTGCCTTAGAAATGTTGTCCC	59349	45455	AG	4	ACACATCCTAACTGCACATATCTTG	59956	40000
GTCACATCCTCATCCGACTTG	59204	52381	AG	4	GCCACTGTTCCTTCAGTGC	59788	57895
AATGAAGATTAGTGCAAGAGGC	57519	40909	AG	6	TGGACTGACAGCATCATAGGG	60007	52381
AATGAAGATTAGTGCAAGAGGC	57519	40909	AG	6	TGGACTGACAGCATCATAGGG	60007	52381
AGGTCGTGACAAGGTCGTG	60380	57895	AG	7	CGTGCGGTGTTACTTTCCC	59867	57895
AGGTCGTGACAAGGTCGTG	60380	57895	AG	7	CGTGCGGTGTTACTTTCCC	59867	57895
CAGCGCACTGAAGAGCTTG	60231	57895	AG	4	CTGCTTGACACGCTGACC	59476	61111
AGAACGGGAACAAGCGAGG	60753	57895	AG	5	AGCCGGGTTTCAGGGTTTG	61293	57895
CTCAACGGGTTTGGTGACG	59793	57895	AG	4	GGACTTTAACGCGTGTCGG	59943	57895
GTGAGCTCTGTGGAAAGGC	59193	57895	AG	4	ACTGTGTGGTCAGGGATCAG	59788	55000
ACTGGACCCTGTCAGTAAAG	57240	50000	AG	4	AGAGCACTTCCACCTGAAAC	58496	50000
TGGATACCAGTGCAGATCCTC	59730	52381	AG	5	GTCGTGTACCTCAGTTTGCC	59593	55000
CACATCTCCAGCAACTCCC	58583	57895	AG	4	ACTCACTTGGTTTCGAGGC	58439	52632
CACATCTCCAGCAACTCCC	58583	57895	AG	4	ACTCACTTGGTTTCGAGGC	58439	52632
GGAAGCCTATGAGGAGGGC	60005	63158	AG	5	TCTCCATGGCCTCCAACTG	59774	57895
TGGGATCTACCAGGTGCTTG	59860	55000	AG	5	GGCATACGAGCGCTGTTC	59710	61111
GGAGGAATGTTGGAATCAGGG	59109	52381	AG	5	ACATGAGTGATGGCAAAGGG	58921	50000
GGAGGAATGTTGGAATCAGGG	59109	52381	AG	5	ACATGAGTGATGGCAAAGGG	58921	50000
CACTTGCAGAAGGCAGACC	59491	57895	AG	4	TGATCGCCCTCAAGACCAG	59856	57895
CACTTGCAGAAGGCAGACC	59491	57895	AG	4	TGATCGCCCTCAAGACCAG	59856	57895
CACTTGCAGAAGGCAGACC	59491	57895	AG	4	TGATCGCCCTCAAGACCAG	59856	57895
TCTGTCGGCCAGGATCTTC	59553	57895	AG	4	TGCCCACTTTGAGGCTAGG	60081	57895
TCAGCCTGCCTCTTGTAGG	59472	57895	AG	5	AGCCAATGTCATCCTTAGCTC	58560	47619
GGTACCATACAAGATGGCCG	58872	55000	AG	4	TCATGATTGTAGAGAAACACGCC	59828	43478
AGATAGCAAATGGATTGGTGC	57393	42857	AG	4	CATATCTTCACATGCAGCCC	57380	50000
CTGCACCACCTTGCCAATC	60158	57895	AG	4	CAAGAACCGCAAGAGGCAC	60158	57895
TGGAGGAGGTCCTTGAAACC	59711	55000	AG	6	AGACTCGCTCAACCACCTG	60083	57895
ATAGACAGCAGGACGGGTG	59553	57895	AG	4	CACTCGCATTCCACTTCGG	59648	57895
CTGCCGAATCAACTAGCCC	59046	57895	AG	4	CGCCTATCCCTTAGGACCG	59784	63158
GACAAGCGGAGAACAAGATCC	59744	52381	AG	5	AGAACGCTCTCTGGAGGAC	59179	57895
CAAGGCCTGCTGCACTTTG	60748	57895	AG	6	CAACTCCTAATGCAATCATGTCG	58910	43478
CAGGGCAATCTTGCATTCAC	58456	50000	AG	8	GCTGTGTCCTCTAGCAATAGTC	59043	50000
CAGGGCAATCTTGCATTCAC	58456	50000	AG	8	GCTGTGTCCTCTAGCAATAGTC	59043	50000
CCGTAGTTGGTCAGGTCCC	60158	63158	AG	4	CGCGGCCTCTTGTATGC	59287	64706
GTCGGGTTGCTTGGGAATG	59861	57895	AG	4	GGGAACTGCTCGTACTGGG	60530	63158
ACAGCATTTGATCCAGAAGGG	59038	47619	AG	4	CGACCTGTTGTGCCTGAAG	59497	57895
ACAGCATTTGATCCAGAAGGG	59038	47619	AG	4	CGACCTGTTGTGCCTGAAG	59497	57895
ACGGAGACGGTGGATCTTG	59859	57895	AG	4	AGGAGGTTGATCTTCGCTGG	60224	55000
GGTGGTTTCCATTCCTGCG	59861	57895	AG	4	ACTTGCGATGGAGATCTTTGC	59741	47619
GAGCCTGTGTGAAATGCCG	60231	57895	AG	4	AGCCACAACCTGCGAAATG	59786	52632
GGAGACAACAAGCTGGTAAAGC	60529	50000	AG	4	CCAAACGCCATCTCTCCAAAC	60550	52381
GGAGACAACAAGCTGGTAAAGC	60529	50000	AG	4	CCAAACGCCATCTCTCCAAAC	60550	52381
GGAGACAACAAGCTGGTAAAGC	60529	50000	AG	4	CCAAACGCCATCTCTCCAAAC	60550	52381
GTGGTGAACTTTGGAGGCG	59790	57895	AG	4	TGTTCATGTCACCTGCTTGC	59797	50000
ACAGGCAGCAGGACTAATG	57885	52632	AG	4	CGGAAACTGAGCTATGCAGAC	59814	52381
ACAGGCAGCAGGACTAATG	57885	52632	AG	4	CGGAAACTGAGCTATGCAGAC	59814	52381
TGCTAAAGAAACTGGTACATGC	57730	40909	AG	4	AGCATCTTCTCGTGCTGGG	60532	57895
CACAGTCACAGAACAAATCTCTTG	59010	41667	AG	4	TGCATTTAGATTGGCGTGTC	57539	45000
TCCTCCAAGCATCCACCTG	59774	57895	AG	4	TGCGCCCTCTGAGCAATAG	60606	57895
ACAGGTGGCATGCAAATGAG	59865	50000	AG	7	GGTTCGTATGGACATGTTTCTCC	60138	47826
TGTGTCTTAGAGGTTCCAGGC	60146	52381	AG	8	CCTACCATCCAAACGTAAGCG	59813	52381
TGTGTCTTAGAGGTTCCAGGC	60146	52381	AG	8	CCTACCATCCAAACGTAAGCG	59813	52381
TAGAACACTGGACCTGCGG	59782	57895	AG	4	ACGGACCAAGGAGTCTAACG	59867	55000
GTCAGCCATTTGGTGTCGC	60523	57895	AG	4	CCTCACACGTCAAGACTGC	59209	57895
GTCAGCCATTTGGTGTCGC	60523	57895	AG	4	CCTCACACGTCAAGACTGC	59209	57895
ACAGGGAGACTGTGTACATCC	59591	52381	AG	4	CATACTTAACCAGTCTGCGCC	59812	52381
CGAGCTGGCATCCAATCAC	59717	57895	AG	4	ACTTGGGAAACATTGCAGGC	60080	50000
TGCCTTTGTTATGGAACGGG	59218	50000	AG	4	TGACAGAACCCAGTGCCTC	60006	57895
ACAAGGACAACCCGTCTCC	60006	57895	AG	5	CCTGACGTGCAAATCGGTC	59941	57895
ACAAGGACAACCCGTCTCC	60006	57895	AG	5	CCTGACGTGCAAATCGGTC	59941	57895
AACTGCAGGTTGCAAAGCC	60307	52632	AG	5	CGGGTCATGGGAATAACGC	59421	57895
AGAGCCCACAGATAAGGTGG	59566	55000	AG	4	CCAAGTGCAATACCGAGCC	59641	57895
TGTACAACAGAGTAAATACCAGC	57064	39130	AG	5	CTGCCACCAAGCCAAAGAC	60083	57895
CGGCAGGCTGGAGTTCTAC	60898	63158	AG	5	GCCAGGCAATGAATACGGG	59712	57895
TCCTCAAATTCGTTGCCCG	59193	52632	AG	5	ACTCGACCTACAAGGTGCC	59781	57895
TGACAAGACGGTGACCCAG	60007	57895	AG	4	TGACAAGACGGTGACCCAG	60007	57895
CTGCCGAATCAACTAGCCC	59046	57895	AG	4	ACCAAGATCTGGCACCCG	60084	61111
ACGGTGGCCATGGAAGTC	60402	61111	AG	4	GTCGCGGCGTAAGTCCC	61289	70588
ACAGTCCCGATTCCAGCTC	59856	57895	AG	4	ACCCAGGTGAACCCGTTAG	59700	57895
GTTTGTCTTCCCTGCGGTG	59790	57895	AG	7	TTCTTGACGCCGAACATGC	59866	52632
TTCCAGGACGACAGAACCC	59703	57895	AG	12	GCACGCCTGAATACCGAAC	60013	57895
CCACTGGCATTAGTGGACTG	59010	55000	AG	4	GGTTCCTCCACAAAGCTTGC	60435	55000
ACTTGCGGCGACGTTAATC	59651	52632	AG	4	AGCCTACCCACAGTGAAGC	60081	57895
ATGGCATGTCCCAGTCCTC	59850	57895	AG	4	AATGGCCAACCTCAAAGCC	59396	52632
GACAAACAAGGGCCAGAGC	59786	57895	AG	4	CAGAGGTCTGGGTGCTGAC	60457	63158
GCCACTGCACAACCTGATG	60158	57895	AG	5	TTGGCTGGCACGAAAGTTG	60010	52632
GGGATACACATTCGCCGTG	59426	57895	AG	4	CGCTCGTCATGTTCTTGCC	60303	57895
AACTGCACACCGTAAAGCG	59793	52632	AG	4	GGCTTTGGAGGCACTTTGG	60083	57895
CACCAAAGTTCACAGGAGGC	59797	55000	AG	4	TGCATAGCTCTTACCATAGCG	58449	47619
TAACCCTGACATCCCGTGC	60157	57895	AG	4	CTCTCCTTGGATGGGCTCC	59929	63158
GGGTGCTAAGTGGATTGGC	59257	57895	AG	4	AGTTAATTGGTGTGCCGTTATC	57799	40909
CAGAAGCTCCCTCCCTTGG	60157	63158	AG	5	CTCGTCTGCAATCACGGTC	59362	57895
TCATAGCGCCGGAGTACAG	59713	57895	AG	5	AGCATGGAGGGAGTGTTCC	59774	57895
AGCGCATCCACCAAGGG	60422	64706	AG	4	TCAAGGAGTATTCTGTTAAACTGTCC	59621	38462
AAGGACAGTGTGCGATCC	57722	55556	AG	4	AGCCCATTGGCCGCTTG	61506	64706
AGACCATGGAGCCTTTGGAG	60151	55000	AG	4	GGAGGCCAGAAAGGTCAAC	58803	57895
AAAGTGAGACCCTTGGTGC	58336	52632	AG	4	CAGGTGACACAGGAGAGGTC	60152	60000
GAGGAGCTGAGAGCTGACC	59933	63158	AG	4	TGTCCTCAGCATTTCTTGCC	59219	50000
CCGTGAGCTGCATTTCTGG	59938	57895	AG	6	GACTCCTCCAGCAGAGTGG	59857	63158
CGTTTAGACGCGGAACTGC	60301	57895	AG	5	TGGAAACAATCGAGGAAACACC	59881	45455
AACAGTGCCACAAAGCTGG	59633	52632	AG	4	ATTGCAGGAACTGAGCCAC	58801	52632
ATTGAGGATTTGCACTGAAGG	57252	42857	AG	4	TTTCTTGACCTATGTTTCTGCC	57380	40909
ATTGAGGATTTGCACTGAAGG	57252	42857	AG	4	TTTCTTGACCTATGTTTCTGCC	57380	40909
TTCGCCAATCTCAGGAGGC	60533	57895	AG	4	GCGAAGGGAAAGTAACTCAGG	59404	52381
AGCCAGACTCGTTTGACCC	60383	57895	AG	4	ACAAGGTAGTGCGAGCAGG	60456	57895
TCAGTGTGGATGGCCAAGG	60386	57895	AG	5	TCACGTATGTCCTCACCGC	60232	57895
AAACACCAACTCAAGAAACGGG	60337	45455	AG	4	CTCACGCATTCGCTCCCAG	61903	63158
CGCTGCTGGTAGTAGAGCC	60673	63158	AG	4	AAGACGTCCGGTTCCTTGG	60382	57895
TCGTCTGGCCTCCTTTGG	59685	61111	AG	4	CCTGGGTGAGATGGACGTAG	60009	60000
AAGGATCCGTTTGGCCTCC	60462	57895	AG	4	TTGTCTGCGATTTCTGGCG	59572	52632
AACGCAGTGATCAGAATGC	57055	47368	AGAGG	5	ACAACTGAAATTAGTATTCCCTGC	58012	37500
GCTTCCACTCCGCTAGGAC	60602	63158	AGC	4	AGGTGGCTCAGTGGAGAAC	59701	57895
CCCTCTCTTCTCAGGAACGG	59937	60000	AGC	7	GAGGCAGGTGGGTGCAG	60753	70588
GGCAGTGACAGACAATCCG	59276	57895	AGC	4	AGCGTCTTCTCCACTTGGG	60082	57895
TGTCGTACATCTCCAGGCTC	59652	55000	AGC	5	CTGGGACTTCCTGCCACTC	60459	63158
ACTCGAACGATGTGACGGG	60525	57895	AGC	4	GGGCTTGCTCCAGTTTGTC	59786	57895
GTCCTCTTCAGATGGTGGC	58281	57895	AGC	4	TGTGAGACCTGTGCCCTTC	60006	57895
AATCGGCGGCGAGTATTGG	61336	57895	AGC	4	CCTTCCTGCTGTCATGTGG	58885	57895
AATCGGCGGCGAGTATTGG	61336	57895	AGC	4	CGTGAGCCCTCCCATCG	60253	70588
AGTCTGGACTGGTGCATCG	60158	57895	AGC	4	CATTCAGGTCCCTGCTCCG	60904	63158
AGCCTCAACGACAAGTCCC	60383	57895	AGC	6	CTTGGGCACATGCTCTTCC	59561	57895
GACGGGAGGAGCTTTAGGG	59931	63158	AGC	8	TGTGTGCCACTGATGCAAG	59413	52632
GGGCATCTCTAAGGCAGGG	60309	63158	AGC	4	CTGGAACTGTGTCAACGGC	59792	57895
GAGGCTCCTACCTCTGGG	58473	66667	AGC	6	AGTCTGGAACAGCAGAGGAC	59791	55000
TCCACACATCCCAGCTGTC	60081	57895	AGC	5	TGTCTGCAGGGTCTGATTCC	60151	55000
ACCAGCGGCAGTCCTTAC	60085	61111	AGC	5	TCTCTCTGTTGGCCTTGGG	59698	57895
ACGTCTTTGGCAAGTTTGG	57403	47368	AGC	8	GGAGAAAGTGCAGTGGTGC	59788	57895
GCTGTGCTTGAGGCAGG	59022	64706	AGC	4	GAGCTTGAGCACGTGGAAC	59867	57895
ATCCCAAGGCTCGTACCTG	59549	57895	AGC	5	AGTAACTCCGTACTGCTGGC	60223	55000
GTCCCTACGCCCATGCC	60585	70588	AGC	6	GGGTCTTGTTGAGAATTCCG	57176	50000
GTCTGTCATCCTTGTTCGGTG	59678	52381	AGC	4	TTTCCCGGTGCCTGTACG	60399	61111
AGCAGGGTTACCACGTCAG	60082	57895	AGCC	4	TGGGATTTCATTTGGCACAG	57334	45000
CAGCGACAGGCCAATGC	59847	64706	AGG	5	GCGTCAGCGTTTGGGAG	59449	64706
CCAGAAAGTGAAGGCCAGC	59486	57895	AGG	4	GCCGTAACCAACTGGAACC	59491	57895
AGGCACCCAAGAAGGTCG	60004	61111	AGG	4	TCCGTCTCATCGTCCCAAG	59559	57895
CTCGTCGTTGATGTGGAGC	59362	57895	AGG	4	TGGTCATGGATGCCAAAGC	59174	52632
CGAAGCCGAGCCGTTTAAG	60015	57895	AGG	5	CCTGAGGTCTGGCGGAG	59423	70588
ATAAGAGGAGCGCCATCGG	60083	57895	AGG	6	CAGCCTCTTCTGCCTGGG	60481	66667
CTCTGCCCTGCACCACG	61152	70588	AGG	7	CAAACCCAACCCTTCGTCC	59411	57895
TCCAGATGTGTGTCCAGCC	60081	57895	AGG	5	AGCTTCTTCCAGAGCTCGTC	60223	55000
GCTGGAAGAGGGTCTCTGG	59855	63158	AGG	4	CATGCCATCATGCGTCTGG	60085	57895
TGACTTCTGACCGGGCTTC	60082	57895	AGG	4	CGTCTCCAGTCTCCACCTG	59860	63158
GGAGGAGGTTGCTCTGGAC	60157	63158	AGG	4	GTGCAGCTTGTGTCCCTTC	59788	57895
CCTGCACACTCTTTGACGC	60158	57895	AGG	4	TCTTCGCCTTATGAACTCTTTG	57215	40909
GTAGCCAACGGCAGAAAGG	59568	57895	AGG	7	AGTGACAGGGCTTGGTCTG	60005	57895
GAGAGACCGCCCTGGTG	59757	70588	AGG	4	TTCATGGCCGTCACCTTTG	59109	52632
CAGGGAAGCTGGGCATCAG	61211	63158	AGG	4	TAAGTGTGGGACAGGTGGC	60005	57895
ACGGTCAGCAATACCAGGG	60157	57895	AGG	4	CGTGCGTGACATCAAGGAG	59652	57895
GAGAGGAGGCTGGACCTTG	59855	63158	AGG	4	GTCATGGGTGTCATCGCAG	59349	57895
GAGAGGAGGCTGGACCTTG	59855	63158	AGG	4	GTCATGGGTGTCATCGCAG	59349	57895
AGCTGAAGATTTGCCCTGC	59178	52632	AGG	4	ACTGGACCATCTGCACGAG	60158	57895
ACTGTCCCTCAACATCCGC	60458	57895	AGG	4	GCCAGTTGAGCCTGTAGGG	60834	63158
TGTCTCTGAGCTGGAGCG	59459	61111	AGG	4	GACACCTCGTAAGTGAACGG	59040	55000
TGTCTCTGAGCTGGAGCG	59459	61111	AGG	4	GACACCTCGTAAGTGAACGG	59040	55000
CCTATTAGCAAGCCTGCCC	58726	57895	AGG	6	GCCTCTTGAAGGGTGCTC	58432	61111
GGGCAGGACTTTGGGCTTC	61738	63158	AGG	4	ACCCTCTGTCGGTGAGTTC	59403	57895
GTGGGCAGCACCTACTGG	60795	66667	AGG	4	AAGCCGCGTAAGGAGTCG	60549	61111
GGACTTAACGGGTCCTGGG	60157	63158	AGG	6	TGGACTCGTGCTGTGCATC	61118	57895
GGACTTAACGGGTCCTGGG	60157	63158	AGG	6	TGGACTCGTGCTGTGCATC	61118	57895
AGGAGGACCAGCCATTTCC	59771	57895	AGG	5	TGGTGTTGGGCAGGATCAC	60689	57895
GGAGGAGGTTGCTCTGGAC	60157	63158	AGG	4	AACCTCACAGACCTTGCCC	60310	57895
TGGAGACATATGAGGACCAGC	59730	52381	AGG	6	GAGTCGTCCCACTCCAGC	60164	66667
TACTTCTGCGACGAGGGTG	59862	57895	AGG	4	GGAGGCCGTGTACGGAAG	60552	66667
ACTGGAGTGGTGGATTCAGG	59786	55000	AGG	4	CAGCCTCGGAGCCCATC	60254	70588
AAACGAAACGCCACCGTTC	60376	52632	AGG	4	TTCTGGGAAAGGCTCCACC	60003	57895
CAGTTCACGCAAGCTCCAG	59867	57895	AGG	4	GAAGGCAACAGGAAGTGGG	59106	57895
TGCAGTGGAGCAGGCTATC	60233	57895	AGG	4	CTGAGCGGGAGTAGGTTCC	59933	63158
TCGGCTCACTACATGCTGG	60232	57895	AGG	8	TACTGTCGTCAGGTGTCCC	59103	57895
AGGCAGGTCAACCTACAGC	60081	57895	AGG	7	TACACCGGGACGTTTCAGG	60083	57895
CTGAGTAGGCCCGAGACTG	59636	63158	AGG	4	CACCGCATCTTCCTCAGAAC	59379	55000
GCAGGCATGTCCCTTTAGC	59636	57895	AGG	4	GAACCGCCTGTTGGCTTG	60087	61111
AAGAGATGGCTCCAACGGG	60157	57895	AGG	4	TCCATCTGGCTCTTCAGGG	59157	57895
TAGGCCAGCAGGGAATTGG	60157	57895	AGG	6	TCCTATGCTGCCTCCAAGC	60233	57895
TGCCTCGGTCGTTACAGC	60474	61111	AGG	4	CCACTGGAATTGTGGCGTC	59863	57895
TGCCTCGGTCGTTACAGC	60474	61111	AGG	4	CCACTGGAATTGTGGCGTC	59863	57895
ACAGACACCTGTGAGGACG	59708	57895	AGG	4	CTGTAACCAGGCTCCCTACC	59934	60000
TACCTGGCTCATGCGTACC	59932	57895	AGG	4	TCCTGATGTGCTCGACTGG	59858	57895
TACCTGGCTCATGCGTACC	59932	57895	AGG	4	TCCTGATGTGCTCGACTGG	59858	57895
TGTGTATCGCTCCGGCTAC	60010	57895	AGG	15	GAACGACTGGCCTCTGAAC	58907	57895
GCTGTAGGGTCATCGCCTG	60972	63158	AGG	4	GCAAGCACAGAGTTGGCTG	60451	57895
TGTCCACCTTCCAGATGACC	59787	55000	AGG	4	AGAGAGCTCCGGGTGCAG	61829	66667
GAGGGTTGATTTCCACAGGC	59579	55000	AGGG	6	TCCAGGAGTTGGCCACAG	59600	61111
TGATTTCTGTTTGTCTCCCTGAAG	59709	41667	AGT	8	CACTAGTTTACTATGCGACAGGC	59954	47826
AAACCACAGGACCACAGGG	60234	57895	AGT	4	CAGCATCTGTCCAGTCAACC	59302	55000
GGGTGCCCAAATGTATGC	57167	55556	AT	4	ACGAGGGCGTTTGGATCAG	60827	57895
GCAAGTACTGGAGCAACCG	59572	57895	AT	4	CGTGGAAACGGCTTCATCAC	60568	55000
GTCTTGCGTGGCCATACATC	60083	55000	AT	4	ACCAAGTGTGAACTTAGCGG	58872	50000
ACGTTTGGGTGTGCAGAAAC	60293	50000	AT	4	ACCAAGTGCAATCAAGGCTG	59794	50000
ACGTTTGGGTGTGCAGAAAC	60293	50000	AT	4	ACCAAGTGCAATCAAGGCTG	59794	50000
CACCACCCAGTAGGTCAGC	60458	63158	AT	4	GCCATACAGGAAACAGAGCC	59369	55000
CTGGAGGAAAGCCAAGATCC	58710	55000	AT	5	AGGGCCTATGAGAAGGCTG	59233	57895
CAAAGCTGCTACAAGTATGCC	58334	47619	AT	5	CCATTTGTGTGAAAGACATGCTAAC	60130	40000
TCCAGAGACTTGGGACATGC	60151	55000	AT	4	TTCTAACGAATACCATAATAGTGCC	57579	36000
CTGCAGCTCATCATCAAGGG	59441	55000	AT	4	AGCAAAGTAGCCAGCGTC	58449	55556
GCATTGCACATGGCTCAATC	59172	50000	AT	4	CAGCAGCCGCGGTAATTC	60012	61111
GCATTGCACATGGCTCAATC	59172	50000	AT	4	CAGCAGCCGCGGTAATTC	60012	61111
TGCTCAGGCGTTGAGGAAG	60754	57895	AT	4	TGGCGAAGTGAAGGTTTGC	59713	52632
GTTTGTGCTCCTTCCTGGC	59786	57895	AT	4	GGTCGGTCCAGGTCTTCTG	60158	63158
AGAGGCAGTCTAACTACTTTCC	57692	45455	AT	4	TGAGCCGTTGTCCTTTAGAC	58300	50000
CACTGTATTCGTGGCAGGC	59645	57895	AT	4	GGAATCTCATTTCACCACAGGG	59748	50000
TGAGGTACTGGTGCCTTCC	59393	57895	AT	6	TTAGCAGGCTTACGCCGAG	60601	57895
CACATGAAGCTCCTCCTGAATG	59817	50000	AT	4	CAGCGCTACAGCATTCTCC	59427	57895
CTGACCTCTCAGCATAAGCTCC	60988	54545	AT	5	AGGCAGTATTCCCTTTCAGTAG	58012	45455
CTGACCTCTCAGCATAAGCTCC	60988	54545	AT	5	AGGCAGTATTCCCTTTCAGTAG	58012	45455
GAGTGGTTCGCTGAAACCG	59868	57895	AT	5	CGGGACCTGACAATCCAAAC	59585	55000
ACTGTGTCCTTACTGACCCG	59793	55000	AT	4	CTCCGCAACAGAGATGGC	58926	61111
ACATGCAAACCAGATCTTGAAAC	58888	39130	AT	4	TCGCCTTATAAATCTGGCAGTAATC	59840	40000
CACCTGTGAAGGACCTCGG	60456	63158	AT	4	GGCATCGCCATTCCATCAG	59788	57895
GAGGCCAAACTCAAGGAGAC	58939	55000	AT	4	GTGACCAAAGTGTGCTGCC	60379	57895
AGTAGGAACAGAGAAACATGTCG	58952	43478	AT	4	CTGAGACCCTCTTCCAGCC	59855	63158
CTGAACAACAGATGCATTGACC	58920	45455	AT	5	GTAGCTGGAACAACTGCGG	59572	57895
ACTGCCAGCAAATGAATGGG	59863	50000	AT	5	TCCACAAATCAACCCTTATCGC	59750	45455
ACCCTCTTCAGCACATCCC	59774	57895	AT	8	CTGTCCAGAACGGACAAGC	59202	57895
GGGCGTGGGAAGCTGAAC	61797	66667	AT	4	GAGATACCTCCCACAGCAGG	60007	60000
GGGCGTGGGAAGCTGAAC	61797	66667	AT	4	GAGATACCTCCCACAGCAGG	60007	60000
GGGCGTGGGAAGCTGAAC	61797	66667	AT	4	GAGATACCTCCCACAGCAGG	60007	60000
GGCACTATAAACTGACAGGAGC	59559	50000	AT	6	GTGTCGGGCTGGGTATC	57355	64706
CTGAAGTCGGAGGTGTTGC	59202	57895	AT	6	TCATACAGCTCTAGGGTGCC	59353	55000
GTGGAAGTGGAAGGTAGCTC	58365	55000	AT	5	AGAGCGCATGGAAGTGGAC	60829	57895
CCTGCTCCCTATTTGATAGCC	58700	52381	AT	5	TCCACAAATCAACCCTTATCGC	59750	45455
CACGTACAACAGCATTGCATC	59224	47619	AT	4	GAGAGCATTGGACATCCGC	59422	57895
TACTCCTCTTGTCCCGCAG	59176	57895	AT	4	TGAATGCAGAGATCCGTCC	57679	52632
GCGGAAACTTCAACCAAACG	59256	50000	AT	5	ACTCGACAGCAACCCGC	60742	64706
CCTGTCCGGCCTTAAGTGG	60832	63158	AT	4	TGCGCTTTAGCAAGTTAGCC	59941	50000
ACGTTTGATGCAGTATGCGG	60013	50000	AT	4	CTGCCTCTCCCACCTGAAC	60459	63158
CGTGGGCGGCAATGTTAG	59935	61111	AT	4	CTCACAGACAGGATGGTGC	58594	57895
ACAGCCACCCTCTTCCTTATG	60215	52381	AT	4	CGAGTGTGCAAGAGGCAAC	60158	57895
ACCGATCATAAACACCTGGG	58052	50000	AT	4	CAGAGTATTGTTGCCTCTTCAAAC	59065	41667
TCTCAGCCTCTGCATGGTG	60157	57895	AT	9	TAGTAGCGCAACACGTCCG	60883	57895
ACCCATCTGCTTGAGGTCG	60157	57895	AT	4	CAGTGTATACCCACTAAACTGGTC	59352	45833
ACAGCACTGCAACTAAACATTTG	59395	39130	AT	4	CCGCCTAGTCTTTCCATCC	58059	57895
CGTGTGCACTTAGACCTGC	59576	57895	AT	4	CTGTCCCTCCCACGTAAGG	59856	63158
AGGTTCACAAGCTAATGTGC	57080	45000	AT	4	TAACGGTGGGTGTCCACG	60007	61111
CAGTGATGGCCAGACCCAG	60835	63158	AT	4	CAGCCCAGCTTCAGTTTGC	60453	57895
GCTGCAGTTCCTGTACCAC	59196	57895	AT	4	GATCCGAGAGAGCACGGTC	60378	63158
GGCTTTCATTGGTTGGAGTGTC	60790	50000	AT	4	TCCATTTATATGCAGTGATGAGCC	59770	41667
TGTCAGGTATGGACGGCAG	59857	57895	AT	4	TCTGTTTGCTTCACAATCAGGAG	59950	43478
GGGCTAAGGTTGCTCGGG	60872	66667	AT	6	ATTCCTCTGGTCAGGGACG	59166	57895
TGTCACTGGATAAGGGTCTG	57019	50000	AT	6	GTCTCCAGCAATGGAAGGC	59261	57895
TGTCACTGGATAAGGGTCTGC	60215	52381	AT	6	CCATGTGTACCCTGGACCC	60157	63158
TGTCACTGGATAAGGGTCTGC	60215	52381	AT	6	CCATGTGTACCCTGGACCC	60157	63158
GCGATTCTGAAGACGTGCC	60014	57895	AT	4	GCAGTTCATGACGGTGGAC	59572	57895
AACAGCCGCGAAATCATCG	60013	52632	AT	4	GGTTTGAAAGCCTTATTCAATGG	57389	39130
CAACTGCAAGCAGCCATAC	58025	52632	AT	4	TGGAGTGGTGTTCAGAGCC	60006	57895
CGTGCTCTGCAAAGGGTTAG	59942	55000	AT	4	CGTTAATCGAATTCAGACTGCTTG	59494	41667
TGGTCGGTGGGTTGAAGTC	60308	57895	AT	4	AGCAGCTTCCGTTTGAACTAC	59607	47619
TGGTCGGTGGGTTGAAGTC	60308	57895	AT	4	AGCAGCTTCCGTTTGAACTAC	59607	47619
AGTGAACTCGATCTGTGTAAACC	59204	43478	AT	4	TGGAGCAGGTTGTTCTGGG	60310	57895
TGGCATCACTCGGATAACAG	58150	50000	AT	5	TGTATTCGCCGCCATTTCG	59721	52632
ATGAAGTCTTGGGTCTGCC	57794	52632	AT	4	GCCTGTTCCACCAGCAATC	59860	57895
GAACTGTCGCAAGGGTTCG	59868	57895	AT	4	GGGAGTTGTAGCCATGGAAG	58714	55000
GCAATATTTCTCTGAGTGTTTAAGG	57260	36000	AT	4	GGCAGCAGTGTTTACCAGTC	59870	55000
GCCAGTCTGAACTTTGGGC	59786	57895	AT	4	CGAATGATCTGTATATTCTGGGCG	60193	45833
ATGGCACAGTGGTCTCAGG	60081	57895	AT	5	AAGCATTCCCACAATGCCG	59858	52632
CGAGGCAGGGTGGCATATC	61052	63158	AT	4	TCAGCAGTCTCCACATACGAG	60011	52381
ACACAGGCCTTTACTCTTTGC	59531	47619	AT	4	ATAACCGATCAGACCTTCCC	57167	50000
CGATTGCATCTGGCCTGTC	59717	57895	AT	4	ACACCATGCAGAGCCATTAAAC	60272	45455
AGCGAAGCTACATTCTGTTTGG	60013	45455	AT	5	GGTCGCAGCCTAGAAGGG	60242	66667
TGGTGCATCAACTACCCTG	57802	52632	AT	4	ACCTTTCATAGATGGCTACTGAC	58490	43478
GAGTTACTGTGGCTTCGGC	59277	57895	AT	4	AGGGAGGGACCACTAAAGC	59075	57895
CTCCCTGACTGTGCCTTCC	60459	63158	AT	4	GCTTAGCAAATGAAGCCAACC	59138	47619
TCAAAGGCTTCTCTCCTTAATTGC	60073	41667	AT	5	TGAAGGGATGTTTCGTCCTTG	58982	47619
CAGACCTCAGGACGGGTTC	60158	63158	AT	5	AACAGGAGAGAGTGCTGCC	60082	57895
AATGGCTATGTCGCGGCTG	61632	57895	AT	4	CCTTGTGCTTATGGAACCGTG	60282	52381
GGGAGAGTTGCACCGTTTAG	59306	55000	AT	4	GTCAGCGAAACTATGTTTGATAGG	58717	41667
CGCCACAAGAGTATAACGTG	57383	50000	ATC	10	ATCAAATCAAGCGCAACCG	58031	47368
TGAGTGGCATCTGCCTGAC	60459	57895	ATC	6	CCCTGACCGCAAGAGTGG	60790	66667
TCCACCTTCTGCTTGGGC	60324	61111	ATC	4	GATCCGCAAGTACAACCGC	60013	57895
CGGAGGAGACACCCAGTTC	60158	63158	ATC	5	TTGGGTTCTTGGCTTCAGG	58324	52632
CGAGTGTTCTGCGCTTTGAC	60836	55000	ATC	4	ACGGGCACTAGGGAAGTTG	60082	57895
CGAGTGTTCTGCGCTTTGAC	60836	55000	ATC	4	ACGGGCACTAGGGAAGTTG	60082	57895
CCTCGTCACCCTCCAGAAC	60158	63158	ATC	4	CTCCTCTGGGTTCACGC	57618	64706
GAGGAGAACCTCTGGACGG	59557	63158	ATC	4	TCATACACTGAGTCCGATGAAG	58120	45455
GATGCGCTGAGCCACTTTC	60304	57895	ATC	6	CTTGGGAGGAGCTCTTGGG	60157	63158
CTAGGCAGAGGCGCACTAC	60673	63158	ATC	5	AATAAAGCCTCACGGGCAC	58882	52632
GGGTGATGGCAATAAGCGG	59712	57895	ATCC	4	TGTTGTCTCAGCTGGTTGAAG	59193	47619
GGGAATACTTCTCATGTAAACCAC	58087	41667	ATGT	4	AGCTTCACTCCGTTGATTGAG	59061	47619
ATCAGCTGTAAGCATAAATACCC	57225	39130	ATT	4	CGACTGGCTGTGAAGGAAAG	59591	55000
TCAGCAGGAGGTGACTTGG	59701	57895	ATT	4	ACAATACAGTCCGTTGTAGGC	58787	47619
TGCTGTGGTATTTGAAACAGG	57475	42857	ATT	4	CTCCTGGACGTCTGCGG	60171	70588
CGACAATATGGGTGATATTACAATGG	59018	38462	ATT	4	GCCAACTTGACAAATACGTGG	58813	47619
CTGAGCTGGATTTCTGCAAGG	60011	52381	ATT	5	CTATTTCAGCGTAAGTCAATTTCTG	57580	36000
CATGATGAGGCTAAAGCAGTCG	60207	50000	ATT	4	CTTCAGACACGCTGCCATTC	60292	55000
CACGGACAGAGTAAGATGCAC	59480	52381	ATT	4	CTGCCAAGTCATGTCTCACG	59664	55000
GGAGCGCACTGCTATGTTG	60013	57895	CAGGCT	5	AGGTAGCTCCAGAGGTTGC	59471	57895
CGAGGTTCGAGGTGTGACG	61168	63158	CATT	4	TCACGGAGACCGGATTGAC	59859	57895
CACTGCGCCATGTTGGTTC	60814	57895	CCG	4	AAGCTTGTCCTGAAGCCC	57923	55556
CTCGCAAACATGCCTCACC	60231	57895	CCG	4	GCACGCACTTGAGGATTGG	60231	57895
GGAGTTCATGTTGCGGCTC	59938	57895	CCG	4	CTCGTCCTCGGAGAAGTGC	60597	63158
ATAGGACGACTTGGGTCGC	59934	57895	CCG	4	GAGGCGGTATTTGGCCATC	59414	57895
TTCACCGTAGTCCAGAGGC	59480	57895	CCT	4	TCCTCAGCCAGTGTAACGG	59782	57895
TCCTGAGGCTCGTCATCTG	59255	57895	CCT	4	GTGACAAAGGAGGCGATGC	59938	57895
GGCATCAAGCCATCAGCG	60010	61111	CCT	5	GAAGCGTCTGGGTCTTTCG	59283	57895
GCCGAGAAAGCGGACTGG	61547	66667	CCT	4	GTCAAGGAATCCAAGCGCC	59937	57895
GCCGAGAAAGCGGACTGG	61547	66667	CCT	4	GTCAAGGAATCCAAGCGCC	59937	57895
CTGTTCACGGGTCCTCCAG	60456	63158	CCT	4	AAGCCAATAAGACGCAGGC	59264	52632
CTGACCTCTGCTCCAGGC	60164	66667	CCT	5	CGACGTGGCGGATTCTGG	61610	66667
TTCTTCCCGAAGGCACCTC	60082	57895	CCT	6	GCAATGAAGGTGAAGGCCG	60232	57895
TTCTTCCCGAAGGCACCTC	60082	57895	CCT	6	GCAATGAAGGTGAAGGCCG	60232	57895
GGTACAGCCCAGTGCCC	60422	70588	CCT	6	CTCGACGCTCCTTCCTACG	60376	63158
GGTTCGCCTTTCTGGATGC	59937	57895	CCT	4	AGCCTTGTTGAGTAAGTGGAAC	59289	45455
AAACTCCCTGAGCCGGATG	60157	57895	CCT	4	CCAGGGCTCTGTGGATGG	60164	66667
GGCTTCCTCTGGACCTGC	60480	66667	CCT	6	TACTGCAAGCCTCAGCCC	60084	61111
CATCACAAGCACGTCTCGG	59652	57895	CCT	5	GGAGGACCTACATCAGCGG	60008	63158
CATCACAAGCACGTCTCGG	59652	57895	CCT	5	GGAGGACCTACATCAGCGG	60008	63158
TCTTCACGACGGATTGTTGC	59594	50000	CCT	5	ACACACCAGAGCGGTAGTC	59784	57895
TCAGGCTCTGGTACGGTTG	59782	57895	CCT	4	GCTGAGGCACTAGAGGTGG	60232	63158
ACTGGACCATCTGCACGAG	60158	57895	CCT	4	GGACGACCAAAGGAGCCAG	61125	63158
GGAGCTTCCACTGAGACCC	60157	63158	CCT	5	TGGATGTGAGTAGCCCTTGG	59860	55000
GCAGCTTTCCTCTTGGCAG	59861	57895	CCT	4	GAGGAAGAAATGGACACGACC	59404	52381
GCAGCTTTCCTCTTGGCAG	59861	57895	CCT	4	GAGGAAGAAATGGACACGACC	59404	52381
GCATCTGAATACTGTGGCG	57227	52632	CCT	6	GCCATGCATCCTGATGTCC	59410	57895
GGCGCCTTGAGGATCTCG	61013	66667	CCT	4	GCTTCCTCTTCAACCTGAGC	59301	55000
GCTTATGACCCGCGCTTAC	59795	57895	CCT	5	CAAAGCCACGCTTCCACAG	60451	57895
AGAACGGGAGCGTGACC	59676	64706	CCT	4	TGTGGCCCAAGTGGCTG	60592	64706
GGATGAGGACTGGGCGTTG	61199	63158	CCT	4	ACCAGCACCTACTGATGTACC	59939	52381
GGATGAGGACTGGGCGTTG	61199	63158	CCT	4	ACCAGCACCTACTGATGTACC	59939	52381
TCCCTCATCGCTTCATCGG	60008	57895	CCT	5	CGACTCCTCCTTGGACTGG	59858	63158
GCTGGAAGAGGGTCTCAGG	59855	63158	CCT	4	GCTTGTAGCAATGCCAGGG	59934	57895
TTGCCCAGTGCTAGAGACC	59778	57895	CCTCT	5	AAGTTGTACCCTCCCAGCG	60082	57895
CGCACGCGGTTCTGTTG	60486	64706	CG	4	TGGACATCAACGTATAGCCC	57853	50000
GCAATGAAGGTGAAGGCCG	60232	57895	CG	4	GATTTGCACGTCAGGACCG	59941	57895
GCAATGAAGGTGAAGGCCG	60232	57895	CG	4	GATTTGCACGTCAGGACCG	59941	57895
GACTCCGTGTCACATTGCC	59572	57895	CG	4	ACTATTTCATGGTGAAGGGCTC	58882	45455
GCAATGAAGGTGAAGGCCG	60232	57895	CG	4	ATATCCGCAGCAGGTCTCC	59704	57895
GTGGGTAAGGGAAGTCGGC	60831	63158	CG	4	GGGAGATCCGCGAGAAGG	60008	66667
GGGTGGGTAAGGGAAGTCG	60157	63158	CG	4	ATCCTGGTTAGGATCGCCC	59314	57895
CGAGAACCACGGGAAGCAG	61476	63158	CG	4	TCAGCGGTGTTCGTCGC	61130	64706
CGGCTTTCGCCTTGTCG	59854	64706	CG	4	ACCAGTTCTGAGTCGGCTG	60083	57895
GCACCTCCGTGGTCACTTC	61410	63158	CG	4	CCGAGGACCCAGAGGAAAC	60157	63158
GTGGGTAAGGGAAGTCGGC	60831	63158	CG	4	ACCAGTTCTGAGTCGGCTG	60083	57895
CGTAGCGGCATAGTTCACC	59139	57895	CG	4	CCTGAGGGAACTTCGAGGG	59856	63158
GATTTGCACGTCAGGACCG	59941	57895	CG	4	TTGTGGATGTCTTGCACCG	59116	52632
GGTACCCTTCACGACGGAG	60232	63158	CG	4	GATTTGCACGTCAGGACCG	59941	57895
GCAATGAAGGTGAAGGCCG	60232	57895	CG	4	AGGCCCAGGCATAGTTCAC	60157	57895
ATTCCAGTGCCCGGTGTAG	60157	57895	CG	4	GGGAGATCCGCGAGAAGG	60008	66667
CCTGCATATCGTTGTGGCG	60086	57895	CG	4	GGGCGGTGCTTAACGATG	59627	61111
ATATCCGCAGCAGGTCTCC	59704	57895	CG	4	GGCCGTGATGGATGGTTTC	59638	57895
CTGACGTGCAAATCGGTCG	60302	57895	CG	4	ACTGGCAACACAACTTGGC	59933	52632
GCAATGAAGGTGAAGGCCG	60232	57895	CG	4	GATTTGCACGTCAGGACCG	59941	57895
GCAATGAAGGTGAAGGCCG	60232	57895	CG	4	GATTTGCACGTCAGGACCG	59941	57895
GCAATGAAGGTGAAGGCCG	60232	57895	CG	4	GATTTGCACGTCAGGACCG	59941	57895
AGATATGCCGTCTGCGACC	60380	57895	CG	5	CACGCACGACTGAGCTG	59140	64706
AGATATGCCGTCTGCGACC	60380	57895	CG	5	CACGCACGACTGAGCTG	59140	64706
GCAATGAAGGTGAAGGCCG	60232	57895	CG	4	GATTTGCACGTCAGGACCG	59941	57895
ATATCCGCAGCAGGTCTCC	59704	57895	CG	4	GAAATGATGGGCCGCGAAG	60377	57895
CATTCCGCGAATTCCGTCC	60086	57895	CG	4	GGAGGGAACCAGCTACCAG	59853	63158
GATTTGCACGTCAGGACCG	59941	57895	CG	4	TGGAGTTGGGCATCTTGAAC	58852	50000
GCAATGAAGGTGAAGGCCG	60232	57895	CG	4	GATTTGCACGTCAGGACCG	59941	57895
GCAATGAAGGTGAAGGCCG	60232	57895	CG	4	TTCTTGCACATACGAGGCG	58984	52632
TACCGACCATCACACCCTG	59476	57895	CG	4	CGGCTTTCGCCTTGTCG	59854	64706
TGGCCCTTCTGTATTATCGGG	60076	52381	CG	4	CTGCACGTAGCCATTGGTG	59938	57895
ACCGGAACTCTACAGCGTC	59861	57895	CG	4	GCTGTGGGATTACTGAAGAAC	57365	47619
CTTGCAACACGGACCAAGG	60084	57895	CG	4	GATTTGCACGTCAGGACCG	59941	57895
TTGTTCTCCCACTCAGGGC	60004	57895	CGCCCT	4	CCGGAGGGTTATCACGAG	57270	61111
TGCACTTCTGGGAGATCGG	59856	57895	CGG	4	TAGTGGTTCGCTGACCGTG	60453	57895
TCTTCACTTGCAGGTTGGC	59031	52632	CGG	4	GATGGCTCTGCTGGAGG	57331	64706
TCTTCACTTGCAGGTTGGC	59031	52632	CGG	4	GATGGCTCTGCTGGAGG	57331	64706
TGTTGTAGGCTGAATATCTGCG	59300	45455	CGG	5	TCAAGCCAGTGGTGTAACG	58445	52632
TGCGTCATGTTGAGTAGGTTC	59067	47619	CGGG	5	CGCGTGCTCACCTCCAG	61216	70588
GGATACGGACCGCTGGATG	60749	63158	CGGGGG	4	CACCAGCTCCTTTCATAGCC	59081	55000
TTGGCTTCGTCAGAGCAGG	60754	57895	CGT	4	CGTGTACAAGGAGCTTTCCC	59306	55000
CTGCGCCGGTAAAGAAAGG	59939	57895	CGT	5	TGACAAGGAGGGTAACGGC	60082	57895
CTTGGACTTGTGCGAAGGC	60158	57895	CGT	4	CATCCATCAAGCTGTGCCG	60011	57895
GCCCTTGCTGTTGGACTTC	59786	57895	CGT	4	CTGTTCCATCGCCATGCTG	60011	57895
GCCCTTGCTGTTGGACTTC	59786	57895	CGT	4	CTGTTCCATCGCCATGCTG	60011	57895
CACAACGATGCTCACGGTC	59942	57895	CT	4	TGGAGAAGGCCAAGATCGG	59854	57895
GGCTTGATGTTCACCTCGC	59938	57895	CT	4	GGAATCGGACCCAGTCGTG	60896	63158
ATGGCCTCAGGTGTCATGG	60157	57895	CT	5	AGATGTCTGGATGGGCACAG	60224	55000
TGATCAGACCAGGGACAGC	59472	57895	CT	4	TCTGGGCTTCAAGGAGACG	59780	57895
GAACTTGACGGCGTTGTGG	60448	57895	CT	4	TGGAGGGCATAGTTGCTGG	60157	57895
CTGCCTAATGAACCGCAGG	59343	57895	CT	4	CGCTGGGCAGAGGAGTATC	60381	63158
AAGCAGGCAAGACAGTCCC	60688	57895	CT	4	AACCCGCCACTAGAACCG	60085	61111
CGGAATGGCTGTGGCAGG	61879	66667	CT	5	TGAAACTGCAGCCGAATGG	59488	52632
ACTCTTTCGTGACAACCGC	59132	52632	CT	4	GCCACAACACAGTGAGTCC	59419	57895
GCATCGCAGTGTCTGAACG	60302	57895	CT	4	CCTCATCTCGGACCTCAGC	60009	63158
GTGTGAAAGGCCAGTGACG	59792	57895	CT	4	CTCAGAAGGGTCGGACAGG	59858	63158
AGAGAGCCAATCGGGTTCC	59853	57895	CT	4	TGCCTGGCCAACACTGG	60592	64706
TCAGATACCGTCGTAGTTCCG	59812	52381	CT	4	CAATCAAGGCGCTACAGGC	60012	57895
TGCCTCTCTCTTCTTGAGATTG	58298	45455	CT	4	GTAGCACTGACTAACGACGC	59467	55000
TGCCTCTCTCTTCTTGAGATTG	58298	45455	CT	4	GTAGCACTGACTAACGACGC	59467	55000
GTCAAGAGGTCATTTGTGTCCC	59947	50000	CT	4	ATGAGCACACACTTGCTGG	59111	52632
ATCACTTCCCAGCTGACCATC	60561	52381	CT	4	GTTACTGGCAGCGGACACC	61774	63158
ACCCAGATCACCATGGCTC	59850	57895	CT	4	CAGTCTGGTGGTCCTTCTTG	58578	55000
GCATCTCTGTGGATGGCAG	59041	57895	CT	4	AGTGTGGTCCTCCATGGTC	59390	57895
CACTTCTCCGTAGGCCGAG	60305	63158	CT	4	CTGGCTCATGGAACACAGG	58885	57895
ACCTCTTAACGGTTTCACGC	59238	50000	CT	4	GTCGGGTTGCTTGGGAATG	59861	57895
TGGCATAGGACAGGAACCG	59854	57895	CT	4	GGAATTGGCCAGATCGCAC	60010	57895
GCTTCTTTCTGGACTTTGAATGG	58957	43478	CT	4	TGGCACTCGCTGAGGTTAG	60158	57895
TTCTCTCCCAGGCCTTAGC	59159	57895	CT	4	AGAAGTCCGATGGAGCTGG	59552	57895
GTGCTGTAAGAGATCACGACC	59212	52381	CT	4	TCCATCGTGTAGCCAGGTG	59857	57895
GTGCTGTAAGAGATCACGACC	59212	52381	CT	4	TCCATCGTGTAGCCAGGTG	59857	57895
AGATCTCCTGCAACACAGGG	60151	55000	CT	4	CTGGAGGGAGACATCAGCC	59930	63158
TGGGCCTGAAGGTATGCTG	60157	57895	CT	4	CCCAAGTTGAGGCGGAAAG	59488	57895
GTCGGTGACAACTGAATGCC	60222	55000	CT	5	GGAGAGATGTCAGGTCCCAAAG	60865	54545
CTGCTCTTGTGTACGGCTC	58988	57895	CT	4	GCGTGTGGTCGGACAGG	61140	70588
CTGCTCTTGTGTACGGCTC	58988	57895	CT	4	GCGTGTGGTCGGACAGG	61140	70588
GACATGGACCACTTCCGC	58843	61111	CT	5	ACCCTCGTTCCTCAGCTTG	60082	57895
AGCTTTCTCCAGCGCTTTG	59491	52632	CT	10	GTCAGTGTCAACATAACTGGAAC	58409	43478
AGAGGCATCCATGGTCAGG	59542	57895	CT	4	GGAGAGGACTTCGACCAGC	60232	63158
TGTACCATGTGGATCAGGACG	60283	52381	CT	4	ACTACTACATCCAGGTCTTCGG	59482	50000
TCACCACTCTATGAGGCTGAC	59664	52381	CT	8	CCCTCCTCAATCTCCGTGG	59931	63158
TGGCTGGTCGCTCTAACG	60164	61111	CT	8	AGACTGGTGTTGGGAAGCG	60683	57895
TCGTCTTTAGGGCCAGACG	59859	57895	CT	5	AGAGGGAACACGGTAATCAG	57408	50000
TCGTCTTTAGGGCCAGACG	59859	57895	CT	5	AGAGGGAACACGGTAATCAG	57408	50000
TCTCATCAACGCCTCCCTG	59856	57895	CT	4	ACCCTGGAGAACGACAAGC	60383	57895
TAAAGTCCCTGGCTTGCCG	60760	57895	CT	4	CAGTGTACTTGGACAATGCTAATG	58886	41667
TAAAGTCCCTGGCTTGCCG	60760	57895	CT	4	CAGTGTACTTGGACAATGCTAATG	58886	41667
GGAGAAGAGCCAGGCCAAC	61134	63158	CT	5	CGCTTGTCGTTGTGCTCC	60165	61111
TGGAGTACGAGAAGCTGCC	59859	57895	CT	5	ACATCAATGTTCACTGGGAAACC	60200	43478
TGGAGTACGAGAAGCTGCC	59859	57895	CT	5	ACATCAATGTTCACTGGGAAACC	60200	43478
GATGCACCTCCTTTGGGAAG	59290	55000	CT	5	AGGAATCACTGTGGCCCTG	60080	57895
CTACTGCTCTGGGCCTCAC	60232	63158	CT	4	GCTTGGCACAAGAGCTACG	59940	57895
CTCCAAACTTACGGTGGGC	59192	57895	CT	4	GCCTATGGAGTGGGAGCTG	60308	63158
TCAGTCGCTGTAGCTTGGC	60823	57895	CT	8	TGGTGACTGGGCCGATAAG	59854	57895
ATCCTCAGTGCCATCAGCC	60233	57895	CT	4	TCTCGGGTGACTTTCCAGC	60082	57895
CCGACAACCCTCCAATGTC	58891	57895	CT	4	AGCCCAGTGAAGAGTGCC	60004	61111
CGAGGGAGTCGGTTCCTG	59852	66667	CT	4	GCTCTGCAGGTTGGCTTTC	60158	57895
TTGTAGACACAAGCGGTCG	58544	52632	CT	4	CGCTACGATGTTTGAAAGCC	58567	50000
TGTGGCCATCACAGGTCAG	60384	57895	CT	4	TATCGTCAACGCCCGGAAC	60892	57895
TGTCAGGTGAGAGGAACGG	59403	57895	CT	5	GCGCCTGAAGCACTGAAC	60165	61111
ACATCCGCTGTTGCTCAAG	59194	52632	CT	4	CACTCTTCACCTGGGAGGC	60459	63158
GTTTCTGCCGAGATGATGGC	60082	55000	CT	4	GTCAGCGAAGACCTGAACG	59289	57895
TAAGGCCAAATGTGGACGC	59186	52632	CT	4	ACGATGAGAGAGTGCTGCC	60232	57895
TCTCCCAGGTTCCGACAAC	59703	57895	CT	4	CGGCACGAGACCGATAGTC	60737	63158
AATGTCAACTGCCTGGTCG	58814	52632	CT	4	GGCATGGAAGTGAAGCTGG	59561	57895
GCTTCACTTCCATGCCCAG	59561	57895	CT	4	AAGCGGGTATGGTGAAGGC	60836	57895
GCTTCACTTCCATGCCCAG	59561	57895	CT	4	AAGCGGGTATGGTGAAGGC	60836	57895
CCTCAGCAGCAACGTTCAC	60158	57895	CT	5	TCAAGCTAAAGGTCCAGAGC	57989	50000
ATGGTGGTCCAAGGCTAGTG	60151	55000	CT	4	AGAAAGCGCAATCTGTTACCC	59671	47619
CGAACTGTTTCGTCCAGTTGTC	60774	50000	CT	4	GCTCTCACTGCACATATCATTAGG	60074	45833
GGGTCAGAACGCGGACAG	61163	66667	CT	4	CCCAAAGCGGGTGGTAAAC	59785	57895
GGGAGGGCCCGTTATACTG	60006	63158	CT	7	GGGTTCTCCTCTGGAACCG	60157	63158
ACATGACTTCTGATGCCGATTTC	60138	43478	CT	4	ACAGTAGCTTTCTCGGCAG	57921	52632
TGTGTGGCCTCAGCAGTC	60322	61111	CT	5	GAACTGGCAGCGAGGTTTG	60158	57895
TGTGTGGCCTCAGCAGTC	60322	61111	CT	5	GAACTGGCAGCGAGGTTTG	60158	57895
CCTTTCTTGGCGGCTGTTC	60158	57895	CT	5	GCCAGATCTCTGAGGGACG	60009	63158
CGTTGAGAGAGGTGCTTGC	59574	57895	CT	4	CGACTGTTGGGAAGGATTGC	59941	55000
TGGACACTCCTGAGATGCAG	59863	55000	CT	4	CACAGGACAGTAGGCTTGAC	58662	55000
CCAAAGCGGCGTCCAATAG	60012	57895	CT	4	CTGAACTCAGCGTCAAGCC	59574	57895
CCATGGCCCAATTCTGTGG	59553	57895	CT	4	ACAAAGCAGTCCAAGGCAG	59028	52632
TGCAGAGTTTCTTTGGCGG	59414	52632	CT	4	TGGCAGCTACCTTCCGTTG	60756	57895
CAAACGAACCCGGAGAAGC	59866	57895	CT	4	TTCTGGGATCCACCTTGCG	60460	57895
GTCCCATCTGTACCCTGGAG	59643	60000	CT	4	GAGCTATGAGAGCGGCAAC	59133	57895
TCCACCTCCAAAGACTCCG	59398	57895	CT	4	GTGCCCACTGATCCAGCC	61189	66667
AGGAAGCTGGATGCCCAAG	60463	57895	CT	4	TCAGTTAGAATTGAAATCACTGCAC	58864	36000
GCTGCTGAGATGGGCAAAG	59935	57895	CT	4	GGAGATACCGGCCTCGAAC	60380	63158
AACTGTGCGTCCCAGGTAG	60082	57895	CT	4	ATGGCTCTGCTGAGGAAGG	59852	57895
ACGCTCACTGGCATCTACC	60232	57895	CT	4	GTGGCTGGCTTACTGTACC	58591	57895
GTTTAGCGGCAGCTTGTGG	60523	57895	CT	4	GGTGAGCAGGAGAAGTCCC	60157	63158
TTCCTGTCCAGCTCGGTTC	60082	57895	CT	4	CTGCCGAATCAACTAGCCC	59046	57895
GGCTAGTTGATTCGGCAGG	59046	57895	CT	4	CCTATCTCCGCCACTCCG	59696	66667
TGCAGCTGTCCCAGGATG	60084	61111	CT	5	GGTCTCTGAGGTCTTGTCCC	59863	60000
GCGATGTCCAACAAGTGGC	60523	57895	CT	4	TCAAGGGCCAATGGGACAG	60387	57895
ACACAGGCTACATGGCTCC	60157	57895	CT	4	AACAAGGGATGGCTCTGGG	60080	57895
ACACAGGCTACATGGCTCC	60157	57895	CT	4	AACAAGGGATGGCTCTGGG	60080	57895
TGTACGTCGGTGTCAGAGC	60158	57895	CT	4	TGGGAAGAAGTCCCAGCAC	60004	57895
TCTCATTATGTGTCAGGCTGTTAATC	60014	38462	CT	8	AGACGGTTTCTGTGATTACCTATTTC	59959	38462
TCTCATTATGTGTCAGGCTGTTAATC	60014	38462	CT	8	AGACGGTTTCTGTGATTACCTATTTC	59959	38462
TCTCATTATGTGTCAGGCTGTTAATC	60014	38462	CT	8	AGACGGTTTCTGTGATTACCTATTTC	59959	38462
ACCTCTTAACGGTTTCACGC	59238	50000	CT	4	CATGCCATCATGCGTCTGG	60085	57895
ATCAGACAAGGGAGCAGCC	60157	57895	CT	4	GTGTGGCAGTTTGATCCCAG	59868	55000
TGCGCTGTGGCTATGAGAC	60897	57895	CT	4	GTTCAGGTATGAGTTGCAAACG	58933	45455
GGTCCTTGCTGAGGTTGGG	61064	63158	CT	4	CGAGAGGTTCTGCCGAGG	60242	66667
CTTGTGGTGGATTGATCGCC	60011	55000	CT	4	GCACCAAATGAAGGGTGGAC	60152	55000
CGCCTATCCCTTAGGACCG	59784	63158	CT	4	CGCCATGAACATGTGTCCC	59937	57895
GGGTACTGTCTAGCCGATG	57473	57895	CT	6	CCCTACCCGAAACAGGGTG	60459	63158
GATGTCATTGGCTGTGGGC	59934	57895	CT	4	CAATGGCCGTTCCATCGTC	60012	57895
GTCAGGCACGGACTGAGG	60475	66667	CT	4	GTCGGGTTGCTTGGGAATG	59861	57895
CTGCATTCCCAAGCAACCC	60158	57895	CT	4	CTGCCGAATCAACTAGCCC	59046	57895
GAAGTGTCAGGAAGACCTGC	58946	55000	CT	6	GCTTTCATTTGAACTGTGCTTTAATGG	61338	37037
GCTCTCTACGGGAAGGGTC	59633	63158	CT	5	CCGCTGCTGGATAATGGTC	59120	57895
GTGTGTCCGTTCACAAGGC	60085	57895	CT	4	CCGGTAAGCAGGGAAGGTC	60533	63158
AGACTCGGAGCACACCTTC	59783	57895	CT	5	AGAGAGAGGAGCTTACCTGTAG	58611	50000
TTCTTCTGGAGGAGCTGCG	60158	57895	CT	7	GTGCTCCATTGTGAAATTGGTATG	59658	41667
GATTGCACATAGGCCTCCAG	59152	55000	CT	4	GTGGTTTGGCTATCGGTGC	59937	57895
TCAAGTTCATCAGATAAGAAGCC	57112	39130	CT	4	TGCCTGCTTCACTCCAG	57064	58824
TAGCCGTTTCTCAGGCTCC	59856	57895	CT	4	CTGTGTGGCAGTTTGATCCC	59868	55000
GTCTATGGTGGCCCTGTCC	60233	63158	CT	4	AGCCTCGTCCAATGGCTAC	60233	57895
GTCCGCCTTCACATCAAGC	59938	57895	CT	4	TTCCCTCAGGATAGCTGGC	59236	57895
CTTCTCCGGGTTCGTTTGC	59866	57895	CT	4	CCTGCCGAATCAACTAGCC	59046	57895
CCACCAAGATCTGCACCCG	61495	63158	CT	4	CTGCCGAATCAACTAGCCC	59046	57895
CATCAGTCCTCCGCGACAG	60962	63158	CT	4	CTCAAGCGCTCCCTTATGC	59422	57895
GATTCTGCCAAGCCCGTTC	59937	57895	CT	5	ATGGCAGTGCTTTGTTGCC	60382	52632
TCCCTGCTCAGAAGTAAATGG	58134	47619	CT	4	AGCCCGGACCAGAATAGG	58790	61111
AGCTCCACCTCAGACTTGC	60082	57895	CT	4	TTCGAGAGGTTCTGCCGAG	59861	57895
CCAACTGCAGGCTTTGGC	60398	61111	CT	4	TGAGCCCTTTGAGGATGGC	60462	57895
TGTACTTGGCAAAGCAACCC	59722	50000	CT	5	CAGAAGGACTGTGTTCACGC	59874	55000
GATGACCTCAAGCCGCAAG	59643	57895	CT	4	TCGCATGTAGCTCTTTGCAC	59662	50000
GCAGGGACTGGACCTGTAG	59856	63158	CT	4	AGAGGAGAGCCTGCAACTG	59778	57895
ACCCAGCCTTCCCTCTTATTG	60216	52381	CT	4	ACAACTGAACGGAATGGGAATAC	59761	43478
CTCGTTTCACGGCACCATC	59941	57895	CT	4	TCTCAGCGCCCAACTACTG	60158	57895
TCCTCCACAGTCTCGTTGC	60083	57895	CT	4	ACCTGCTGGTCATGAAGGG	60080	57895
TCTTCAGCTCCGCCTGTC	59771	61111	CT	4	GGCATGCTTCTGAACGACC	59938	57895
CCACCAAGATCTGCACCCG	61495	63158	CT	5	GTCTGTGGTCTAAATGGTGGC	59671	52381
TGCCACCATTTAGACCACAG	58563	50000	CT	5	GGCTTTAGATCACGCTGTCC	59451	55000
GTTACAGCCTCAGGACGGG	60530	63158	CT	4	CACTTCCAGCTGCCGATTG	59938	57895
GCCTCCATCCCGAAATCTG	58735	57895	CT	5	CGGTTCAAGAGCGCATCG	60015	61111
GAGGCAGAGCTTCTGGAGG	60233	63158	CT	5	GTAGCAAAGCCTCGTTGGC	60231	57895
GTGTGCTCCACATCTTCACAG	59946	52381	CT	4	GAGCTGCCTCTGGTTCAGG	60831	63158
CAGCTCCAAGGTGAACTGC	59491	57895	CT	4	CACTTCCAGCTGCCGATTG	59938	57895
GTGCAGCGGTACCTCAAAC	59866	57895	CT	4	TAGTGCATAGTGGGCAGGC	60233	57895
TGGAGAAGCGTCTGATCTCG	60011	55000	CT	4	CCTGAGGAGACAGCCATACC	60007	60000
AACCCTCGGAAAGGAACCC	60004	57895	CT	4	GACGTTGTCGATGATGCCC	59722	57895
GGACTGGCCCATGCAAATC	59933	57895	CT	4	GGTGTGTGGGAATTAAACTCGG	60272	50000
CGCCACATAGCACAGCTTC	60013	57895	CT	4	TGAGGGTTATGCTCTGCCC	59851	57895
CGCCACATAGCACAGCTTC	60013	57895	CT	4	TGAGGGTTATGCTCTGCCC	59851	57895
CTTTCTGGGCACCCTCCAG	60763	63158	CT	4	GCATGTCCAAGGCCAACAG	60158	57895
ACGCTCACTGGCATCTACC	60232	57895	CT	4	ACGCTCACTGGCATCTACC	60232	57895
ACGCTCACTGGCATCTACC	60232	57895	CT	4	ACGCTCACTGGCATCTACC	60232	57895
GGGTGCCCTTACCAGATACC	60296	60000	CT	5	AGAACAGGAAGCTGCCCAC	60688	57895
AGAACTGACTGCACAGCTAAAC	59623	45455	CT	4	ACCACTTGAGTAGCCATCCG	60223	55000
CGTTCATGGACACGGTGAG	59284	57895	CT	4	CACCACACTTCCGAGCTTC	59202	57895
GCATCATGGGTAGGGTTCAC	59077	55000	CT	4	CAAAGGGCCAGGAAGGAAAC	59792	55000
CGTTGGTAAAGGTGAGCGG	59573	57895	CT	4	AGCGGAGAGGCATCAGAC	59532	61111
TGGCCAAGGTTCTCTTCGG	60384	57895	CT	6	TCTTCTTCGTCTATGCTATTGGAAC	59496	40000
GATCGTCTCAGGTGACCGC	60960	63158	CT	6	GAGCGTATTTCTGCGTTGG	57843	52632
GACACGGAGCGATATGCAG	59215	57895	CT	4	GGCACCAGCTTCCTCTGG	60796	66667
GGCTCCAGAGGAGTTGACC	60157	63158	CT	4	ACTGGGACTGGTACAAAGGG	59711	55000
CTGGCTCAACAATGGGCAC	60158	57895	CT	4	GTCGGGTTGCTTGGGAATG	59861	57895
GTCCTCTTTAGCACAGCCATC	59470	52381	CT	4	TCCAGAGCAATAGTGGACCG	59936	55000
CACAGACGGTGCAAGAGC	59476	61111	CT	4	CAAAGAATTGAGTAGTTTGAGAAGC	57678	36000
GATGACCTCAAGCCGCAAG	59643	57895	CT	4	AGCGCACTTTCTTCAGAGC	59200	52632
GTCGCGGCGTAAGTCCC	61289	70588	CT	4	CTGCCGCTTCATCTACCAC	59054	57895
GGTTGCCGATGTTCTCATGG	60011	55000	CT	7	GTGCAGAGGATGACCAGATTG	59468	52381
GGCCAGGTTGTTTCCTTACG	59869	55000	CT	7	GCGAGTCTCCCTTGTCGG	60550	66667
CCGTTTCGAACCCTTCACC	59496	57895	CT	6	ACTCCAATGGTTAATCCTCCAG	58268	45455
ACAGCATTCAGTTTGGGCG	59786	52632	CT	5	AGGATGAGTAAGGCCAAGGG	59562	55000
GGAGACCTTCTCTTTGCCG	58597	57895	CT	4	CTGCCTCCAGCTCCATAGG	60006	63158
CCACCAAGATCTGCACCCG	61495	63158	CT	4	GTTAGCGAACTCACCTGCC	59277	57895
TTCGTATAGGGACCCGCTG	59330	57895	CT	4	CTCAGCCGCCTGTGTTTAC	59572	57895
TTCGTATAGGGACCCGCTG	59330	57895	CT	4	GGGTCCTGGGATTCTAGATG	57232	55000
TGCATACTGAAGCCAAACCC	59216	50000	CT	4	ACTTGATCATCTATTCCAGTGCC	59061	43478
AGGTTGAGATCGTTTCGGC	58601	52632	CT	5	AAGGCTGGTCTACAGTCGC	60158	57895
CTGGGAGCGACTGTAGACC	59935	63158	CT	5	CCGTGTGGATTGGCAGATTG	60293	55000
GATTAAGCCGGAGCCATGC	59788	57895	CT	4	TCTGCCGGTCACAAAGTTC	58743	52632
TTCAGGGCATCAGACGTGG	60458	57895	CT	4	CCGCTCCAGTGAAGGGAC	60478	66667
CAACAGATCCAAGGAAGGGAC	59047	52381	CT	6	CCAGATCAATAACGGCGAGG	59240	55000
CTCTCTTATTCCCTGGGTGC	58131	55000	CT	5	CCTGTACGCGTTCCTCTGG	60891	63158
GAAACTGACGGGAGCCAAC	59494	57895	CT	5	GACCTGCTCTTTCACACTAAGG	59428	50000
GCGGAACTCCACAAAGAGC	59865	57895	CT	4	AGCGCAGACAATAGAAGTGG	58733	50000
GCGGAACTCCACAAAGAGC	59865	57895	CT	4	AGCGCAGACAATAGAAGTGG	58733	50000
GCGGAACTCCACAAAGAGC	59865	57895	CT	4	TCCAGGACAAGCAGAACTC	57431	52632
GGCAGTGCATTGTGGGAC	59774	61111	CT	4	ACCCAATTTATACTCGAATTAGCC	57649	37500
TCTGAGTCCTCCGCATTGG	59856	57895	CT	4	ACCCAATTTATACTCGAATTAGCC	57649	37500
TGTTTGCCGTCAAGCTCAC	59716	52632	CT	5	AGTGAGGTAATGACTGGTTGG	58065	47619
TCAAGAGCATCGGAGCGAC	60599	57895	CT	4	GTCGGGTTGCTTGGGAATG	59861	57895
TTTATTCCCTAATGTGCTTGTCC	57602	39130	CT	4	AGGAGGGAACTATTTAACTGCAAG	59279	41667
TGGTTATTATTCAGTGTGGTCAGG	59281	41667	CT	4	GAGTGGCGCCTATCTCCG	60396	66667
TCCACCTTCAGGTTGGCTG	60310	57895	CT	5	AGCGCAAGTTTGATCTGGAG	59302	50000
GTTTCTCGTTTCTAGCACAATGG	59036	43478	CT	4	CCGTGTCTACACCCAGTTTC	58953	55000
CTGTGTGTGATGCCATAGCC	59728	55000	CT	4	CCACTGTTCAATGCCTGAGC	60223	55000
GCCTGTTCATCCACTGCAC	59862	57895	CT	4	CCCTGGACAAGAGGACCC	59357	66667
ATATACAGGCCGCACCCAG	60006	57895	CT	5	GGGTTGGTCGCCAGTGC	61806	70588
TTCAGGTATGACCATGGAGG	57071	50000	CT	4	CTGGGTGGTCAGGATACGG	59932	63158
GGCAGGGAACATAACTGGC	59257	57895	CT	5	TGTGAGATGGAAGGCAGGTC	60151	55000
TGCGGAACCACAGATAATACG	58933	47619	CT	7	CCAATGACTCTGTGAGCGG	58978	57895
TGCGGAACCACAGATAATACG	58933	47619	CT	7	CCAATGACTCTGTGAGCGG	58978	57895
CTGTCCAGACCCTCAGCTC	59857	63158	CT	4	TCGCATGTAGCTCTTTGCAC	59662	50000
CACTCACACGCTCAAGTGG	59502	57895	CT	4	TGTGTACCCAGCCAGTTCC	60005	57895
CCCAGGAGAGGTGCCTTAC	59853	63158	CT	4	AGCCTCTCACACTGGTTGG	60005	57895
ATCCTACGACGTGCCTCTG	59637	57895	CT	4	GCCATGGTAATCCAGGACG	58739	57895
CCACCAAGATCTGCACCCG	61495	63158	CT	4	ACCAACTTCAGGAAGGCCG	60686	57895
TGGACTAGGACAACGCATC	57611	52632	CT	4	TCTCTTTACAACAACTTCCTGTCC	59408	41667
CTGCTTTCGACATCTATCGGG	59345	52381	CT	4	AAAGCCACCGCGGAGATAC	60901	57895
ATCTTGGGAGCGGTTCCTG	60157	57895	CT	4	CGACAAGAAAGGCGGGTTC	59866	57895
ATGGGAATGCCTCACAGGG	60157	57895	CT	4	TGGTGTATGACGGCAGGTC	60158	57895
TGCTCCCACGTCCTTACATC	60223	55000	CT	5	CCCGGACCTCAGACGTTTC	60822	63158
TTCAGGATCGCCTCACTGG	59856	57895	CT	4	TGGCAAAGGGTGTAATGCTG	59504	50000
GGACGCTGTCTTCGTTGGG	61763	63158	CT	4	CGGCCTGGAGAACAGTTTG	59493	57895
CTGTCCAGACCCTCAGCTC	59857	63158	CT	4	CCATGTCAAGCTGCCCAAG	59859	57895
GTCTCTAGTGAGCAGCGCC	60962	63158	CT	4	ACGAATGGCTACCCTCGAC	59934	57895
AAGCCCACAGAGATGCTAC	57579	52632	CT	4	CAGACAGGATGCTAACGACAG	59210	52381
AGTTTCCCTTTGCTGGGTTC	59062	50000	CT	4	ACCAATCTGCCATACAACAGG	59041	47619
GCTCCAAGTGAATGTGCTCC	59940	55000	CT	4	GAGCCCTATGCCCAGGTTC	60612	63158
AGTCAGTGATGAATCAACGAAGC	60076	43478	CT	4	GATTCAACGGGTCACGTCC	59280	57895
AAGCACCGTTTACTCTGCC	58816	52632	CT	4	TTTGTACTGGAAAGGCCCG	58421	52632
CCCGAATGCAACATCTGCC	60305	57895	CT	4	AGGGACTGCCTCTAGGCTC	60849	63158
CCACTGGCACACTTCGTTG	60085	57895	CT	4	TGCTGAAATCGCTGCCAAG	59863	52632
GCTTCAGTATGGCGTTGGG	59641	57895	CT	5	TCAGTCGCATTCAGGACCG	60528	57895
GGTCATCAGGAAGCTCAAAGTC	59753	50000	CT	4	CAAGGCCCATGTATGACGG	59039	57895
CCGTCCCATCTTTGCGTTC	59939	57895	CT	4	GGGATTGCTGTTTGGTCACG	60503	55000
GAGAAGAGCAACAGTCATTCCC	59753	50000	CT	4	GCTTGTGCCTTTGAATTGCC	59591	50000
CAACAGTCATTCCCACTCCG	59304	55000	CT	4	GCTTGTGCCTTTGAATTGCC	59591	50000
CCTCCGAGCTGGACATGAG	60307	63158	CT	5	AGAGTCACCAGTTCTCGCC	59783	57895
GCGGGAGACTTGATAGGTG	58073	57895	CT	4	AGGGTCAGCTCAAGGATGC	60157	57895
GTGTCTGTGGCCCATTTCC	59483	57895	CT	4	AAAGCGCCTGTGCTCATTC	59862	52632
GTAGGGCGAGTGGAAGACC	60232	63158	CT	4	CATATGCAGCACGCCTACG	59869	57895
TGTGTTGTGTGGCTAGAACC	58793	50000	CT	5	TAATCCGGTGTGGTTGCCC	60763	57895
GTTATGGGCAACCACACCG	59862	57895	CT	5	TCTTGGGTTCTTCTGTGTTGAC	59224	45455
GAGCCCAAAGTACTCAATGCC	60011	52381	CT	4	GTCAACTTCAGGCCCAAGC	59786	57895
GTAACCCTTGTTGGGCACC	59405	57895	CT	4	TACAAGCCCTCGCCACTAC	59857	57895
TGTTGAATCTTTGTTTGGAAAGCAC	60187	36000	CT	4	GGGCGATATGCTAACGTCTTG	59948	52381
TGACCAAATCAACAGGTGTCC	59183	47619	CT	4	ACCTGCAATGTGAACCAAGG	59431	50000
CTGCACTACCCTAAGAGTCCC	60009	57143	CT	4	ATCATCGCCACCTTAACCC	57956	52632
CCAGCTCACCATTTCCCAG	58876	57895	CT	4	TTAGGAACTGCTGTAGGGC	57187	52632
CCAGCTCACCATTTCCCAG	58876	57895	CT	4	TTAGGAACTGCTGTAGGGC	57187	52632
TGCCGGATTCTGGATGGG	59842	61111	CT	4	AGTCCCAGCACTCTGTTCC	59701	57895
TGGCTACACGCGTCCTTC	60474	61111	CT	4	TCGCCAAATGACTTCACCC	58808	52632
ACAACACAGTTGGCTGTCG	59346	52632	CT	4	TGCATCAGGTGCTCTACGG	60232	57895
AGCAAACCATGCCAGTTCC	59402	52632	CT	7	CACCTCACCAGCACGGG	60747	70588
GTCTTAAACCTGATTTCATCACTCTTG	59537	37037	CT	4	CGCTACGATGCTCACCC	58233	64706
GTGTGCGGGAACGCTTG	60092	64706	CT	4	ACCATGATCTGAGTCACGAGG	60009	52381
GCCAGTCAAAGCAGATGTCG	60292	55000	CT	4	GACGAGGCAGCATCTTAGC	59133	57895
CCGCCAGTCATTCTGGGAG	60904	63158	CT	4	AGCACTCATGACCGTGGAG	60158	57895
TGTCTCCTTTGTTTGCATCCC	59527	47619	CTGT	4	GAGTGGGAAGTTAGCAAGCC	59298	55000
TAGCTTTGCGTGCTCAGTTG	59873	50000	CTGT	4	ACCAAAGCAGGTACACTTTCC	59182	47619
TGCCTATGGCCACGCTC	60171	64706	CTGT	5	ACCAACACTCAATTGTCCCG	59151	50000
CAGAGCCAGATCCCTGGAG	59626	63158	CTT	4	TTTGTGAAGTCGGCTGTCC	58743	52632
AGCATTCCACGGAAGTCAG	58208	52632	CTT	4	GACGCACAGGAGAGTCTGG	60527	63158
GGCTCCCTGGAATGGGTTC	60842	63158	CTT	5	GTCGGACTCTCCACTGACG	60231	63158
GCTGAAACAGATAGCCAAACG	58616	47619	CTT	4	CTGCCTCCATCACAGTCCC	60534	63158
TACGCTCACGGTCTCGATG	60012	57895	CTT	4	GGCCTCAGGGAACATTTGC	59858	57895
TCTTCACGAACATGCGGTG	59206	52632	CTT	4	TGGGTAAGGCTCAGGTTGC	60385	57895
ACATGCAGTGAGGTCCAGC	60759	57895	CTT	9	CCGCTCCGAGACCTACAAG	60305	63158
GTGAGGTTCTGTAACGGGC	58902	57895	CTT	4	CCTCCGATGTCACCTGCTC	60603	63158
GCAGTATTTGACCGCGACC	60013	57895	CTT	4	TGATCTTGAATGGAGACCCAG	57850	47619
GCAGTATTTGACCGCGACC	60013	57895	CTT	4	TGATCTTGAATGGAGACCCAG	57850	47619
ACCTGCACTCCTGAGAACC	59701	57895	CTT	4	TCAGACATATGCAGCTGAGG	57851	50000
GCAGCCACTTGCAGAAGG	59776	61111	CTT	4	TGCTCTGTCCAGCATGGG	60084	61111
GCAGCCACTTGCAGAAGG	59776	61111	CTT	4	TGCTCTGTCCAGCATGGG	60084	61111
TGGCTTGCAGCCCTCTTG	61038	61111	CTT	4	CTCCCAACCTCTCTGGAGC	59855	63158
GGCCTGATGCCACGTACTC	61265	63158	CTT	13	AACCCGAGTTTGATGGAGG	57800	52632
GCAAGAAGGCAGCCACATC	60232	57895	CTT	7	CGTGGAATCCTGCCATCAC	59343	57895
CACAACATACCAGTCCGGC	59272	57895	CTT	5	CCCTGGCAAAGTCCAATGC	60158	57895
ACAAGTGCACAGGAATGCTC	59511	50000	CTT	4	ACAACATCACCTGTTGGCG	59414	52632
GGCGATGGCAGCATAACTG	60085	57895	CTT	4	CGGAGATTTGGAGGAAGCTG	59088	55000
GTTGCTACAGTGACAGCGG	59576	57895	GAGT	5	GACAGACACACAGGTTCGTG	59526	55000
ACTTGGGTGCCAACAGGAG	60614	57895	GAGT	6	GCATGAATGAAGACCCGGC	60010	57895
GGTTCTTGGACACATCGGG	58891	57895	GAT	5	CCTCGGGTAGGTTCTGTGG	59856	63158
CGCAGCCAAAGCACTCC	59767	64706	GAT	4	CCATAACGAGCGTCCTTGC	59722	57895
AAATGCAGCCTGTGATTGG	57216	47368	GAT	8	ACAGACATGTGCATACGAGC	59098	50000
AGAGATGCTGGTGATTAGACCC	60075	50000	GAT	8	GACCAAACCGGAACTGAGG	58816	57895
GCCTAGGTGCCATCAAACC	59257	57895	GAT	4	CACCTTCTCGCAAACCTGC	60158	57895
GTGGCAACGTGACAACATAG	58137	50000	GAT	4	TCGCAGACTCAACCTTTAACC	58992	47619
GAGCAGGTGGATGAGTCCC	60233	63158	GAT	11	CACTAGGTCCCTCTGCTGG	59552	63158
TCCAGTTTCTTATAGGTCCAGAGG	59825	45833	GAT	5	CTAGGCAGAGGCGCACTAC	60673	63158
TGTTTGAAAGCATCACCTGGG	59803	47619	GATT	4	TCAATCAGTCTGGGCAGAGG	59861	55000
TGTTTGAAAGCATCACCTGGG	59803	47619	GATT	4	TCAATCAGTCTGGGCAGAGG	59861	55000
GGGCCTCTCTTGGGTACTG	59853	63158	GCATCT	5	CAGGTACAAGCACAGCCTTC	59587	55000
GGCCTCTCTTGGGTACTGG	59853	63158	GCATCT	4	AAGCAGCTATTGCACAGGC	59561	52632
GCCTGACGGAGCTGGAC	60499	70588	GCCCT	5	TCGCCACCTTGAGATCCTG	59856	57895
AGTAATCCTCCGCCTTGGG	59545	57895	GCCTCT	7	ACCGCAACCCACCAGTC	60254	64706
GGGCATGTGCTCGTACTGG	61558	63158	GCCTGT	4	GTGCTGGACGTGATGAAGC	59940	57895
GGGCATGTGCTCGTACTGG	61558	63158	GCCTGT	4	GTGCTGGACGTGATGAAGC	59940	57895
TTGATGGCGAGGTGTTCCC	60760	57895	GCGT	4	GCAAATAACGACTTGGATGCG	59292	47619
TTGATGGCGAGGTGTTCCC	60760	57895	GCGT	4	ACAAGAGCAAATAACGACTTGG	58004	40909
GGTTCCTCTACAGCTCAATGC	59470	52381	GCT	4	GGCTGAAACAGCAGGTTGG	60083	57895
TCCACCAGCTTTGACCCTG	60310	57895	GCT	4	GAGCTCAGATAGTGCTTTGGG	59196	52381
GCAGCAGCCTCTTTAACGG	59938	57895	GCT	4	TGCTCTGGTCAACCATCCC	60081	57895
GCCGATGCACAAGATGACC	60012	57895	GCT	4	GAGTGGCATTGCTGAAGTCC	59940	55000
GCAGAACAGGCCCAATGTC	59860	57895	GCT	5	GAGCCGGATGCCACGAG	60982	70588
TTCTCCTCACAGGTGCGTC	60083	57895	GCT	5	ACGATCCTGCACGTTCCC	60477	61111
TGCTGCTGCTCAGTAAGGG	60459	57895	GCT	5	CAGCAAGCCCAAGGTGAAG	59785	57895
TGCTGCTGCTCAGTAAGGG	60459	57895	GCT	5	CAGCAAGCCCAAGGTGAAG	59785	57895
AGGTGGCTCAGTGGAGAAC	59701	57895	GCT	4	GCTTCCACTCCGCTAGGAC	60602	63158
CTGACCCATCTGCGTTCG	58938	61111	GCT	4	GTCAAACAGGCCAAAGCCC	60381	57895
GAGTGAAGCCACAATGCCC	59860	57895	GCT	4	GGCACCTGTTGGAGTCTGG	61058	63158
TGCTTACGGAAGGTCTCGG	59859	57895	GCT	4	TGCTTACGGAAGGTCTCGG	59859	57895
TGCTTACGGAAGGTCTCGG	59859	57895	GCT	4	TGCTTACGGAAGGTCTCGG	59859	57895
CACACGTGCCCTTCACTAAC	59873	55000	GCT	5	GGGTGTGAAAGATGCAGGC	59860	57895
AAGCTGGACGGTCTCTACG	59563	57895	GCT	4	GCATTGCTGAAGTCCAGAGC	60293	55000
TCTGACCCGCCTCGTTATC	59635	57895	GCT	4	GAGCTGAAACACAAGGACTCG	59947	52381
GAGGGAAGGGTCGGCAG	59754	70588	GCT	5	TGTCACCTCGCAGAACTCC	60083	57895
GCGAGATCAGGTGTTTCCC	58972	57895	GCT	4	AGCTGTTCCAGCCCTTGG	60324	61111
GCGGCTACCGCAACCAG	61941	70588	GCT	5	CAGGTGAGTCTAGTGAGGC	57312	57895
CAAGCCTCCTGCCCAAGG	61118	66667	GCT	9	ACCTGTGAACAGTGCCG	57771	58824
GGGTGGTGGCGTCACAG	61074	70588	GCT	4	TGCAGCACATCAAGTCCAC	59114	52632
CTCGGCCCATGAGACTGG	60243	66667	GCT	8	AGAGACACCCAAGCCTGC	60004	61111
TCCATTTCTCCGTGGAGGC	60157	57895	GCT	4	TTTGTGAGCCCGTTCATGG	59109	52632
CTGACCCATCTGCGTTCG	58938	61111	GCT	4	GTCAAACAGGCCAAAGCCC	60381	57895
GCCAGATTGAAGTCCTGCG	59643	57895	GCT	4	TGGCTACCTGAAGGCCAAG	60081	57895
TCTCCCGTGGTGATGTAGC	59555	57895	GGGGCT	6	CACTCGTACCTGGAGACCG	59937	63158
GGCAGCGATGAACTCCTTG	59643	57895	GGGGT	4	ACCTGTGCTACCTAAAGCCC	60151	55000
GGAGGCATTGAGCTGTTGAC	59940	55000	GGGT	5	GAAGCGCTGCAAGATGTGG	60595	57895
TCCCGTCGCTGTTGGATAC	60232	57895	GGT	4	CAGGGTGCTCATGGGAGAC	60534	63158
TGCTGACCTTTCACCTGGG	60310	57895	GGT	4	CTCTGGTCGCCCTTTCGG	60863	66667
GGGTGAGGTTGGAGACGG	60085	66667	GGT	5	CCGGGTCATTGTGTACTTCG	59383	55000
CTTTCGGGAAATGCAGCCC	60232	57895	GGT	4	CCGCCTCTTTACTCAAGCC	58972	57895
TAGACAGAGCAGGCTTGGG	59472	57895	GGT	4	TCTTCTCCAACCACACGGC	60681	57895
TTGGTCGCCCGGATCTTC	60164	61111	GGT	6	CCTCTCCGACCTCAGGAAC	59557	63158
TGGTGTGAAGTGGTGGAAAC	59001	50000	GGT	4	TGCACGGAAACCGGCAG	61397	64706
TGTGCTGGAAGCTGGGAG	60004	61111	GGT	5	GGCGCAACCATGCAGTATC	60377	57895
GTGAGACACATGGACGTGG	58908	57895	GGT	4	AAACTGCCGAGTTACGAGC	58910	52632
CCGCCCTTCACAGTCTTGG	61421	63158	GGT	4	CACCAGCTCTTCCGTTTCC	59196	57895
TTGTGCCTCTTGCTTTGGG	59327	52632	GGT	5	CCCGTCCAACTGCCCTAC	60479	66667
ATCTCGGACAGGAAGTGGC	59856	57895	GGT	5	GGCCAAGTGCATACAGGAC	59264	57895
TCCTGCTGGATGAGGAAACC	60151	55000	GGT	4	TGCATGAGGTGCACAATGG	59482	52632
TCCTGCTGGATGAGGAAACC	60151	55000	GGT	4	TGCATGAGGTGCACAATGG	59482	52632
GGGATACGGCTCAAATGGC	59414	57895	GGT	5	CCCTCCAATGGGTCCTCAC	60157	63158
CATTGGTCGGCTGAATCCC	59338	57895	GGT	4	CTACGACTGTCCGTGGAGC	60596	63158
AGCTGGCTGAGAAGTTGGG	60385	57895	GGT	4	TCTCTGTTGTGATAGCCTCC	57109	50000
TCTGGGCTGACTCCATCAC	59472	57895	GGT	4	CTGGAAAGGTGCCAACAGC	60083	57895
GGGTGGTGTTGAGGCCAG	61036	66667	GGT	4	GCACCGCCTCATCTGAAAG	59643	57895
TTGAGGCCAGGCGGTTG	60672	64706	GGT	4	AGGACGACTGACAGCACC	59692	61111
TCCTCATCTGAGCCGAAGC	59933	57895	GGT	4	AGTGCGGAATTTGAGGAGAAC	59330	47619
GAAGGGCAGAATTGAGGCG	59640	57895	GGT	4	GATGACTGTACTCCGCTTGG	58815	55000
CGAGGGACTGCTGGGTC	59757	70588	GGT	4	GTCACGGGAAACGTTCGTC	59871	57895
ACGGTCCAGCACTAAGAAATTG	59686	45455	GT	4	CCATGACCTGTGTCAATCACC	59671	52381
GGACTCAAAGGAGGTGTCCC	60440	60000	GT	4	GTTGCCTAGGAAGTTGCCG	59568	57895
AGTTCTCTGAAGAGGCTGGG	59495	55000	GT	4	TCTTCGTCCTGATGGACTGG	59575	55000
GACGATGTGCGACGGAAAG	60016	57895	GT	4	CGAACCATCCTCCTCACGG	60602	63158
CACCAGGAAGTGGTCCCAG	60385	63158	GT	4	TGTGTGTCCCTGCAAGAGC	60982	57895
GATCTCCGTGCCGATCTCC	60453	63158	GT	4	AGCTGATCTTTCCCAGCCG	60534	57895
GATCTCCGTGCCGATCTCC	60453	63158	GT	4	AGCTGATCTTTCCCAGCCG	60534	57895
GATCTCCGTGCCGATCTCC	60453	63158	GT	4	AGCTGATCTTTCCCAGCCG	60534	57895
GATGTTGCCGACGTTGACC	60231	57895	GT	4	ACAAACGCAACCATCTGCC	60084	52632
TGGTCTCCTGTGGCCTTG	59600	61111	GT	4	TGTAACAACCGGGCGTAGG	60456	57895
TGGTCTCCTGTGGCCTTG	59600	61111	GT	4	TGTAACAACCGGGCGTAGG	60456	57895
TGGTCTCCTGTGGCCTTG	59600	61111	GT	4	TGTAACAACCGGGCGTAGG	60456	57895
TGACTGCTGTTCTTTGTTTCAG	58133	40909	GT	5	CCGATTTCATCAGCTTACCTCC	59623	50000
TCAGTTTGTCTCCATGCACC	58861	50000	GT	4	GCCAGGCAAAGGAACTTG	57341	55556
TCATGGTGGCAGTAGAGTCC	59571	55000	GT	8	GCCAGCAGGAAGGTGTTTC	59786	57895
TCTCGGGTTGAGGTATGGC	59551	57895	GT	8	TTGCAGTGAGGGTGTCCAG	60309	57895
TCTCGGGTTGAGGTATGGC	59551	57895	GT	8	TTGCAGTGAGGGTGTCCAG	60309	57895
AGCTGGTGGAAATGCAGTATG	59391	47619	GT	4	AAAGCGCTGTTAGCCAAGC	60158	52632
TCTCACTCACCTGTTGACC	57051	52632	GT	4	CCCTGTTGCTGTAAACTCATTTG	59208	43478
TGGTGAATGTTGCTCAAGGG	59142	50000	GT	5	CTCTTGCCCTTTCTGGAGTG	58936	55000
TGGTGAATGTTGCTCAAGGG	59142	50000	GT	5	CTCTTGCCCTTTCTGGAGTG	58936	55000
TCAATCTCTTCTGTCTGGAGG	57231	47619	GT	4	CGCTGCTGTTTGGTCACAG	60449	57895
AACCCAGCTGTAGGCAGAC	60081	57895	GT	14	TCCCTTCCAGCATGATCCG	59929	57895
CTTCCGTGCAGCTCATTGG	59938	57895	GT	5	CTGCATTCCCAAGCAACCC	60158	57895
ACTTTCTCTCTGAGGACATGC	58153	47619	GT	5	CTGGAGGAGATCCACAGCC	59930	63158
GGAGCAGTCAAGGCAGGTG	61424	63158	GT	4	TGGGTCCAAAGTGTGCTTTC	59361	50000
ACAGAGCCAGAAGAAGCCC	60081	57895	GT	5	CCAGCATGCCATCAGAGTTC	59727	55000
GACACGCAGTCAGTATTATTTGAGG	60754	44000	GT	4	ATATATTCATGCACACCTCCCTG	58863	43478
CCTCGGAATATGCCAACAGC	59799	55000	GT	4	CGTGATGCACAGGTTGCC	60164	61111
TTCCCGTTCCACTACCTGC	60082	57895	GT	4	GTGAGGGTTCATGTTGGGC	59483	57895
TGAGTGTCCTTCCCTCAGC	59396	57895	GT	4	AGGTGCAACTGGTGGAAATG	59431	50000
AAGGAGCTGATCTTCGCGG	60603	57895	GT	4	CAGCCCTTCATACTGGCAC	58962	57895
GGTGCATCGTGGGAACTTG	59863	57895	GT	4	CTGGAGATGGTGGAGCCC	59844	66667
TGAAAGACTCCACCGTATGGG	60215	52381	GT	5	GGGAGGCACTACTGAAGACC	60223	60000
GTCCTTCTGCGCACTTCAC	59867	57895	GT	5	AGCCTTCCTGTCTTTGCCC	60691	57895
TGTGTATTTACCAGCTGAAGAGG	58939	43478	GT	4	ACCATTGTGATATTCAGAGTCCC	58736	43478
GAAGGGCGTGGAACAAGAC	59494	57895	GT	4	TCATTATTCTTCGTGGACATGC	57611	40909
TCCTCATCCAGTAGCGTCC	58947	57895	GT	4	CACCGGAATGCAATATACCTCC	59686	50000
GATGGAGGACGGTCTGGG	59529	66667	GT	6	AAGGTGGCACTGAGGGAAC	60310	57895
ATTGCCATCCTAAGGGCCG	60614	57895	GT	5	ATGGTCAGGAGGTTGTACTG	57312	50000
ACCGGAAAGAACTGCACCC	60986	57895	GT	5	GCGCTGTCCATAAGCTCAC	59721	57895
GTTGTCCTGTCCGCAGTAG	58612	57895	GT	5	AGTGTGTGTAGGGTCATAATCG	58375	45455
TGGCAAATTGAGACAGCACG	60152	50000	GT	4	TAGGGAAGGCGAGTTGAGC	59856	57895
AGAGAGCTTCTTCAGGCGG	59857	57895	GT	4	CTAGAGGGCGCTGTGGAG	59930	66667
AGAGAGCTTCTTCAGGCGG	59857	57895	GT	4	CTAGAGGGCGCTGTGGAG	59930	66667
CAGCTGTCTTGTTGACCCG	59497	57895	GT	4	ACACTGAAATTAGCAAGGCAC	57831	42857
CAGCTGTCTTGTTGACCCG	59497	57895	GT	4	TCTACACTGAAATTAGCAAGGC	57197	40909
GGAGCAACTGCAAGCTGAC	60158	57895	GT	4	TGAACACAGATGAGGCACC	58121	52632
TCAGGGACGGTCAACAAGG	60006	57895	GT	4	AGACCAGGACAAGTACCGC	59781	57895
GTCTCTCAGGGCGAACTCC	60232	63158	GT	4	ACCTGAAGGTATGGACCAGC	59859	55000
CAGCAGGTTGATGGCTCTG	59265	57895	GT	4	GACGTTGATCAGTGCTGCC	59940	57895
TCCTGATGTACGATTCGACCC	60079	52381	GT	7	AGCCAGGGTTCTCCTTTGG	60003	57895
ATAAATCGATGCCAGCGCC	59493	52632	GT	4	GACCTCTGCGGACTTCTCC	60232	63158
ACATCACAGAAGAGATTAACAGCC	59590	41667	GT	8	ACACACCTACCTGCTGTGG	60006	57895
ACATCACAGAAGAGATTAACAGCC	59590	41667	GT	8	ACACACCTACCTGCTGTGG	60006	57895
ACCGAATCGATGTTCGCC	58623	55556	GT	4	AAAGCTTCAGGTGTTCGCC	59414	52632
GGTGCACGGAGGCTCATC	61250	66667	GT	4	AGAGGAGCTGCCCTATCTG	58621	57895
CACATTTGTGTATGTTATCCACGTC	59508	40000	GT	4	CCTCTGTACAACAGGGTAGC	58078	55000
TCGAATAGGGTGCTGTTCC	57593	52632	GT	4	GCAGCAGGATCACGGATTTC	60082	55000
CCTTTGTGTCCACCGTCTG	59123	57895	GT	4	ATAAGCACCCACCCTCTGG	59462	57895
CCAGGCCCGTTAACCAAAC	59785	57895	GT	8	CCACCCAAGCAATGCGG	59761	64706
TGTTTACAAGGGTTTGGCTGG	59732	47619	GT	6	GAGGCTCGGCAGAGGATG	60320	66667
AAACGGTCAGTGTGGCTTC	59042	52632	GT	4	TTAGGCCATCGAGGTCAGC	59932	57895
CGTGGGAGTGGAAGAAGCC	61125	63158	GT	6	CCCTGTTTCGTGTCTCAGC	59202	57895
CGTGGGAGTGGAAGAAGCC	61125	63158	GT	6	CCCTGTTTCGTGTCTCAGC	59202	57895
CCAGTGTGTGGACAGAGCC	61052	63158	GT	4	CGTCACAATAACGGCCACG	60302	57895
GTCCAACAGTTCGGTCTTGTC	59880	52381	GT	4	GCAGCGCAACTGTAGTTTATTC	59321	45455
TGAGGCAGCCATGGTCAAG	60763	57895	GT	4	GTCCTTCCCAGTCAGACCC	59777	63158
TCATGAACTTGCATTGGGCG	60223	50000	GT	4	TCTGCGGTAGAGTGGGAAC	59480	57895
CGGCGTCTCTTCTGGATGG	60967	63158	GT	4	CGGAGCACGCCACTCTG	61216	70588
TGGGATCAACACACCGTCC	60384	57895	GT	6	TCAACGGCAACCAGGAGTG	60980	57895
TGTGTGCAAGCAAGTTGAG	57416	47368	GT	4	CCAACAGGGAGCGCAAAC	60087	61111
ATAGACGAGTGTGGGCACC	59856	57895	GT	8	CTCTGGCTTTCAGCATCGC	60012	57895
GCACTAGAACTCCTTTCACTGATG	60134	45833	GT	5	TCCAGGTGGAGAAAGCTCAC	60079	55000
CGTTGCGCTTTGAGCTGAC	61158	57895	GT	10	TGCCGTTACTCATCCAGCC	60532	57895
GAGGGCATACGGAGGGTTG	60608	63158	GT	5	AGGAAGACCTTCACCACGG	59702	57895
ACCCAATGACTCAACTTCTGAC	59023	45455	GT	7	GAGTCGAGGATCTCACGGG	59714	63158
CTCCGCTATCGGCGAGG	60091	70588	GT	4	CTCAAGGGAGGAGCATTTAGC	59190	52381
GGACGCATGCTCGAATGG	59706	61111	GT	5	CTCACTCACAACCTTCCGC	59202	57895
GGACGCATGCTCGAATGG	59706	61111	GT	5	CTCACTCACAACCTTCCGC	59202	57895
GTGTGCGACAGGTTGGG	58948	64706	GT	5	CCTTGTGCCATCTTTCGTCC	59941	55000
AGAAACTTTGTACACCGCAGG	59536	47619	GT	4	TGGAGGGCAGAACCAAAGG	60310	57895
GGCCACTGGTCACGGAG	60418	70588	GT	4	ACTGCACACGGAACCTACC	60382	57895
GGAGCTTCTAGGCGAGTCC	60009	63158	GT	4	GAGGCTGGCGAGATATCAAC	58954	55000
TGAGACCATCCTGAAGCCG	59856	57895	GT	4	GCCACCAACACGTTCTTCC	60085	57895
CTTCCTTGTAGCACTGCGG	59276	57895	GT	4	AAGTACGGCAGGTGATGGG	60157	57895
TGCCAGTCCTGAGTGTCTTC	60080	55000	GT	4	AATGACACGATTCCAGCGG	58973	52632
TGCCAGTCCTGAGTGTCTTC	60080	55000	GT	4	AATGACACGATTCCAGCGG	58973	52632
TGCCAGTCCTGAGTGTCTTC	60080	55000	GT	4	AATGACACGATTCCAGCGG	58973	52632
TGCAGCCTTATATTACAGTTGAC	57440	39130	GT	4	AGCTACTGACGGTTGGTTC	57837	52632
GCTGGCAAATCAAACTGAGC	59033	50000	GT	11	AATTGTCGTCATGGCACCG	59568	52632
GACTCTGGTGGGCGGTATC	60307	63158	GT	4	CTGAAACTCTGCTCGTGAGG	59032	55000
CACGCTCCTGTTGCCTTAC	59572	57895	GT	4	GAGCATCAAGAACGAGCCC	59348	57895
ATACAACGCTCCGATCCAG	57774	52632	GT	4	AAGAGTAACTAGGGCGATCTAC	57312	45455
ACAACGACTGCATTGACCAG	59517	50000	GT	5	TCCAGGTTCTGGCAGGTTC	60004	57895
GTACGTTCGGCACAAGAGC	59943	57895	GT	5	GCAGGAGGTCAAACTGCAC	59788	57895
GTACGTTCGGCACAAGAGC	59943	57895	GT	5	GCAGGAGGTCAAACTGCAC	59788	57895
TGAACCATTTAGTATGGTGGAAAC	57946	37500	GT	7	CATAATGTAAGACACGTGCGG	58164	47619
GTGTCGTACACGAGTTGCC	59582	57895	GT	5	AGCAGGTTTCTCCAGACGG	60082	57895
GTGTCGTACACGAGTTGCC	59582	57895	GT	5	AGCAGGTTTCTCCAGACGG	60082	57895
GTGTCGTACACGAGTTGCC	59582	57895	GT	5	AGCAGGTTTCTCCAGACGG	60082	57895
GTGTCGTACACGAGTTGCC	59582	57895	GT	5	AGCAGGTTTCTCCAGACGG	60082	57895
GGCGGTACACCTGTCAAAC	59496	57895	GT	6	AGGCCTAACACAGGATGCC	60157	57895
GGGTGCAGTGTGATGGC	59017	64706	GT	4	GACATAGAGGTCGGGCTGG	60008	63158
GCTCTGTGGTTAACATCGCC	60013	55000	GT	5	TGAACATGCTGACGACGGG	61115	57895
AGCTCCGGAAGGTCTTGTC	59780	57895	GT	4	CGGAAGCTCCCTTCTCCAG	60232	63158
TGCTTCATAACAATGTGCAAAC	57172	36364	GT	20	CCCAAATGTCCTTGCTCGAC	59941	55000
CATGGTGGCTAGTGGCTCC	60909	63158	GT	4	ACGTGCTCCCGATAGAACTC	60010	55000
CGATTTGATTTACAGGCAACTGG	59338	43478	GT	4	CCTGTTTAGGTCTCCCAGCC	60513	60000
TCCTCCATAGGTAAGGACCAC	58739	52381	GT	4	TCCTGTTTAGGTCTCCCAGC	59495	55000
TTCCTCCTTCAGGGCAACC	60003	57895	GT	4	TGGAACATCTACCTACACCCAAG	60264	47826
GTAATCCGTGCCGAAAGCC	60012	57895	GT	6	TCTGACTTGCCGACTTCCC	60082	57895
GTAATCCGTGCCGAAAGCC	60012	57895	GT	6	TCTGACTTGCCGACTTCCC	60082	57895
TGTTTGAGCGACTGACGGG	61042	57895	GT	4	CGGTGAACCATTTGCCCTG	60158	57895
CAATGTTCTGACGTCGCGG	60302	57895	GT	4	GCACGTGATCAACGACAATTC	59232	47619
CTTCGGCTTGATGGATGTGC	60362	55000	GT	4	GGCCGATGTATTTCCCAGC	59414	57895
GGGAAACCCATGGAGACCC	60464	63158	GT	4	ACAGTTGCACAGGTGCTTG	59637	52632
CAGTATCAGGATGGAATCTGGTTG	59711	45833	GT	6	ATTCCGGAGTCTTTGTGGC	58502	52632
CAGTATCAGGATGGAATCTGGTTG	59711	45833	GT	6	ATTCCGGAGTCTTTGTGGC	58502	52632
CCAGGTAGCCAGCAGAGG	59846	66667	GT	14	CAGTGGGAGGCACAGGAC	60401	66667
TGGGCTTGTGCATGTTAAGG	59504	50000	GT	4	TGCTTGCACACTCATAGGG	58196	52632
TGGGCTTGTGCATGTTAAGG	59504	50000	GT	4	TGCTTGCACACTCATAGGG	58196	52632
ATCCTCACATGCGTGCTCC	60904	57895	GT	4	TGAAACCCTGCTGGTAGGC	60385	57895
CGACCGTGTCATCAACCAG	59284	57895	GT	4	TTCTGTGGCCATGGGATCG	60535	57895
CCTCTCCTGACCTCCATAGC	59428	60000	GT	4	ACTGCAGGGAACACTGAGG	60005	57895
CCTCTCCTGACCTCCATAGC	59428	60000	GT	4	ACTGCAGGGAACACTGAGG	60005	57895
TCCAGGCTCCTTTGCCTAC	59775	57895	GT	5	GTGTCATCGGGAGGGTTTG	58891	57895
GTAACCCGCGTCAGATAGC	58846	57895	GT	4	CAACGGTCGAGACATTGTGG	59944	55000
GCGAACCGGATTTGGAGAC	59646	57895	GT	5	GTCTGTGCAACGGCACG	60092	64706
TACGACTTGTGCACGTTCC	58842	52632	GT	10	AGAGCTCAAACTTGGGAAGAC	58631	47619
GCCCTGACCGTCTACGAG	59933	66667	GT	10	CCCTATATATTGTTCGAATGGCTG	58095	41667
TGCATCTGGTTTAACATTTGCCATAC	61626	38462	GT	4	TTGCGATATGCACAGTCGGG	61557	55000
TTGATGTCGGGCTCCCAG	59765	61111	GT	4	ACTACGAGCCATCAAGCTCC	60295	55000
TTTGACCAGTGGGATGTCG	58126	52632	GT	4	GGGAGTTCAGGGTGGAGC	60084	66667
CCTGGTCTTTAGCTCAGTCG	58458	55000	GT	5	TCACATTCACTGATGAGCCC	58351	50000
TAGCTCCACACATCCTGCG	60232	57895	GT	4	CCTACTCCAGAGACACGGC	59935	63158
TCAGGGTACACCTCAGAAAGG	59518	52381	GT	4	ACGTGCTACAGACAGGTGG	60083	57895
GATGCCGTACCAGAGGGTC	60307	63158	GT	7	CCCAATGTGCTCCCGTTCC	61798	63158
GCCAGACAACTGGTGAACG	59792	57895	GT	6	ACACCCTCATTGGCACAGG	60691	57895
GCTGCGCTGCAATAGTCTTC	60705	55000	GT	6	GATTGAATGGTTCCAGGCCG	60010	55000
TGCGACTGCACAATCCAAC	59790	52632	GT	9	TTGCAACAGAAAGTAGGTCACAG	59888	43478
ATCTCGCCAGCATCCTTTG	58658	52632	GT	5	CAGTGCTCTAGCTGGCTAAC	58811	55000
ATCTCGCCAGCATCCTTTG	58658	52632	GT	5	GGCAGTGCTCTAGCTGGC	61253	66667
TGTCGTTGCCGTTATGCAC	59867	52632	GT	4	GCTACCCTCCCAATCCCAG	59927	63158
TTTGAGGCCTGCAGCCAAG	61665	57895	GT	4	GTGCCTACTGTTGACCATGAC	59675	52381
AGAGGCTCACAAACTGGGC	60688	57895	GT	4	CGCAGCACGCCTGAATAC	60013	61111
GTAGCTCGTGGCTCTCCAG	60306	63158	GT	4	CACGGGCAAGAAGATCACC	59270	57895
TGGACAAACCCTACGCTGG	60384	57895	GT	7	GGTATGACATTGCTCAGGCAG	59808	52381
AGCGAGTCGTCAACCCTAC	59861	57895	GT	7	GCCTGGCTGTTCTGGACG	61481	66667
AGCGAGTCGTCAACCCTAC	59861	57895	GT	7	GCCTGGCTGTTCTGGACG	61481	66667
CCTCATGTTAGCGGCATAGG	58947	55000	GT	6	AGCCGGTGTTGTTTAGAAAGG	59532	47619
GGGCGTGGAGTGAGGTC	60089	70588	GT	10	AGCGACAGAGCCACTAGAAC	60223	55000
GGGCGTGGAGTGAGGTC	60089	70588	GT	10	AGCGACAGAGCCACTAGAAC	60223	55000
GGGCGTGGAGTGAGGTC	60089	70588	GT	10	AGCGACAGAGCCACTAGAAC	60223	55000
GTCAGCACCAACTCTGCAC	59791	57895	GT	5	AGAGGAGGGTGGAAACTGC	59697	57895
GTCAGCACCAACTCTGCAC	59791	57895	GT	5	TCTAGTCTGTGTTCAGCCTCC	59595	52381
CGTGTAGCTGGCGTAGCTC	61314	63158	GT	6	TGCTCCTCCTGACCTTACAG	59206	55000
GTGTGTGTTACGTCCCGC	59481	61111	GT	4	GGGCCAGTGGGTCCATTAC	60841	63158
ACCACACCTCATCGAGTACAG	59942	52381	GT	4	TCTGTTCGTTGCTGGTTAAAGG	59883	45455
CAACCAGCATGTCCAAGGC	60158	57895	GT	6	GCCAACGTATAACCAGCCC	59342	57895
TGTGCGTATATTCTCGATACTGC	59278	43478	GT	15	CACTGGCATGCGGTCTG	59115	64706
TGTGCGTATATTCTCGATACTGC	59278	43478	GT	15	CACTGGCATGCGGTCTG	59115	64706
GGGTGGTATAAGTGAACCTGC	59120	52381	GT	4	TGGAGGACGTCAACACCAG	60007	57895
GGAGCAGCGACTTTGCAG	59858	61111	GT	4	TTTGCTGGCCTGTGGAAGG	61296	57895
TGAAAGACCACAACTGCCG	59042	52632	GT	4	CATGACACCCGATGTTCCAC	59659	55000
TCCACTGTCAGATGCGGTC	60158	57895	GT	4	TGGGCCACGCAAGAAATTG	60083	52632
TGAGACATCGTGGGCATGG	60533	57895	GT	8	TCCATGGCGTGGTGAGC	60420	64706
GGCACTCCTTATGAAACGGC	60012	55000	GT	4	TGGGACAGTACACTGAATGG	57613	50000
GAAGTGCCTTCAGTGTTGAC	57692	50000	GT	9	GAGCCTCCATTGCCTCTTTAC	59465	52381
TTTGCAGTGAGGGTGTCCAG	60943	55000	GT	6	CAAACAGAAAGCCATGAAACATC	57917	39130
TTTGCAGTGAGGGTGTCCAG	60943	55000	GT	6	CAAACAGAAAGCCATGAAACATC	57917	39130
ATCGCCGACGACCTATGC	60396	61111	GT	4	AATCTCAACAAATGGTACTGGG	57091	40909
TGGACCAGTGCCAAACGAC	61275	57895	GT	4	CCCAGTGCTAGAGGCCAG	59846	66667
GAGTAGGGCCTCTGCACG	60242	66667	GT	4	GCCACTCTTTGATGGCTCTG	59656	55000
AACCCTCCACTGTAACTGC	57725	52632	GT	4	AGCTGTCTGAGTACAACGC	58238	52632
CAGGGCAGGAGTGTAGCTC	60232	63158	GT	5	CGATGAGGAGATCGGCCAG	60453	63158
CAGGGCAGGAGTGTAGCTC	60232	63158	GT	5	CGATGAGGAGATCGGCCAG	60453	63158
GGCAATCAGTGAGTTCAAGGG	59943	52381	GT	8	CTGCCATCTAGGCCAGAGC	60682	63158
ATGCTCTGGCCTAGATGGC	60005	57895	GT	8	TCGCTGATCTGGTAGTCGG	59340	57895
TTCGAGTCCTTCAGGGTGC	60082	57895	GT	4	GATGGACGACATGCACAGG	59349	57895
GTTGATGAAACCAAATGTCAGGG	59203	43478	GT	12	ACATGAGCGACGTCCTACC	59935	57895
GCCTCCGTTGCATTATGGTG	60363	55000	GT	12	ACATGAGCGACGTCCTACC	59935	57895
GCCTCCGTTGCATTATGGTG	60363	55000	GT	12	ACATGAGCGACGTCCTACC	59935	57895
GATTCTGCCAAGCCCGTTC	59937	57895	GT	4	CGCCAAGATGCCCAAACTC	60232	57895
GATTCTGCCAAGCCCGTTC	59937	57895	GT	4	CGCCAAGATGCCCAAACTC	60232	57895
AGGAGTCTCGTTCGTTATGGG	60010	52381	GT	9	AAGGTGTCACGCACCTCTG	60679	57895
GAACAGGAACGTGAGAGGC	58907	57895	GT	4	GGTGCAGGTTAGGCATTAACTC	60077	50000
AGTCGGACGCATTCTGTCG	60887	57895	GT	7	TACGAAGCTAGGCGGTGTC	59936	57895
AGACCTCTTGAGCCTTCCC	59079	57895	GT	8	TTATGGTTGCCTTGCCGAC	59186	52632
ACATGCTCTATGCTGATTGGC	59532	47619	GT	6	ACCCTATTCAGACCTACTCGC	59458	52381
ACATGCTCTATGCTGATTGGC	59532	47619	GT	6	ACCCTATTCAGACCTACTCGC	59458	52381
TTCACAGGCAGTGTTGGGC	61585	57895	GT	4	ACTCCGCGTGAAACCTACC	60455	57895
GTCAGGGCAGGAGTGTAGC	60531	63158	GT	4	GGAGGTGTACCTGAGCCTG	59856	63158
GCTCCGGATCAAGGATGGG	60684	63158	GT	10	ACGTGCAGGTAAATGTGGC	59490	52632
CTCTACAATGCGCTGGAAGG	59449	55000	GT	5	TCCTCTCTGCAATGGCCTG	60157	57895
GAGACGAGAACAAGGGCTG	58608	57895	GT	7	ATTGTGACCAGGCTCCCG	60084	61111
GAGACGAGAACAAGGGCTG	58608	57895	GT	7	ATTGTGACCAGGCTCCCG	60084	61111
CCAGCAAACACTTCATATGGC	58594	47619	GT	11	AAGGTGTCACGCACCTCTG	60679	57895
AGGAAGACCAACGTCCAGC	60383	57895	GT	6	GCTGGTAGCGTACTTGCAC	59649	57895
CAAGCGTGTGGATTGGGC	60164	61111	GT	4	AGCCAACTCCTTAGGGAAGC	60151	55000
CAAGCGTGTGGATTGGGC	60164	61111	GT	4	AGCCAACTCCTTAGGGAAGC	60151	55000
CCAGAGCAACCCAGGGAC	60403	66667	GT	7	TTGTCTGATACTGCCACGC	58602	52632
CCAGAGCAACCCAGGGAC	60403	66667	GT	7	TTGTCTGATACTGCCACGC	58602	52632
AGTTGAGGGCCTTAGGTGG	59385	57895	GT	4	GCGCTAGACACTTTGCCAG	59940	57895
CTGTGTCGGAAGGGCTTTG	59493	57895	GT	4	CTGCAGCTAACCAGGAATGC	60011	55000
CTGTGTCGGAAGGGCTTTG	59493	57895	GT	4	CTGCAGCTAACCAGGAATGC	60011	55000
CGGCATCTGTGTTACCACTC	59381	55000	GT	4	ACACAGCATTGTGGCTGAAC	60081	50000
CGGCATCTGTGTTACCACTC	59381	55000	GT	4	AGACAGACAGAGCCTTGC	57311	55556
CGGCATCTGTGTTACCACTC	59381	55000	GT	4	GCCATCAGAGAACAATTTCAGG	58389	45455
CGGCATCTGTGTTACCACTC	59381	55000	GT	4	GCCATCAGAGAACAATTTCAGG	58389	45455
AACCGATTCCCTGGTGTCC	60081	57895	GT	5	CAATGCGCTGGAAGGTCAG	59938	57895
CCTGAGCATAGGTAGCGGG	60083	63158	GT	5	GCTTAAGAAGGCCGCCAAG	59937	57895
GTCTTGCTGTCGCACGTAG	59656	57895	GT	4	AGTGGAGGTTCAGCAGTGG	60005	57895
GTCTTGCTGTCGCACGTAG	59656	57895	GT	4	AGTGGAGGTTCAGCAGTGG	60005	57895
GTCTTGCTGTCGCACGTAG	59656	57895	GT	4	AGTGGAGGTTCAGCAGTGG	60005	57895
TGACCACTGCTGAACCTCC	60006	57895	GT	4	AGGAATGTGGACGACTGGG	59778	57895
TGACCACTGCTGAACCTCC	60006	57895	GT	4	AGGAATGTGGACGACTGGG	59778	57895
AGGCTTTGCCTTACCTATTTAGC	59567	43478	GT	4	TACGTCATCACCCACGGAG	59561	57895
TGGTAGTCCTTTCAGTGGCTC	60146	52381	GT	6	AGACATCGCCTTCCAGCTC	60232	57895
GTCAACACCGGCATCAAGG	59863	57895	GT	12	CAGGTCCTCCACCAGGAAG	59777	63158
TGGGAATCTGGTCAAATGCG	59293	50000	GT	4	CGCAACTTCAACTACCGCC	60231	57895
GAACCACTGCTCGAAGGTG	59202	57895	GT	4	GGGCCATCGCATGAAGAAC	60010	57895
TGCGTGATGGATTACGTGG	58680	52632	GT	5	GGCTGTGTGCATTGGCTC	60164	61111
CAGTCAGGTTGTACGCTGG	58908	57895	GT	5	ACACCAGTACTCCAGACCAATC	60207	50000
CCCGCTCTTTCAGGTGATG	58970	57895	GT	4	ATCTGCCAGGAGCACGAC	60164	61111
AATGTATGTGTTGACTACGCC	57100	42857	GT	5	CAGCAGGGCCAATTTACGG	59935	57895
GCAGGGACTGCAGGATATG	58431	57895	GT	4	GCTCAGTAGGGATGGGCAG	60308	63158
GGGCACAACTAGGTGATCTG	58723	55000	GT	4	TCAGGTGCGGCAGGATTG	60794	61111
AGGTTCCTCTTCAGCACGG	60082	57895	GT	4	GGAGACGAGTTCCAAAGACG	59037	55000
GTTGGCAGAGTCCTGGATG	58583	57895	GT	4	ATCACGAGTCTGGATGCCC	59931	57895
AGCGATCCCAAACAGGACG	60827	57895	GT	7	GGTGACTTCACTGTATAAACCC	57203	45455
TGAGGCTGAGGTAGTAACAGC	59940	52381	GT	8	TGCTGGAGGTATTGTGCCC	60462	57895
CGTGTACATGCTCTCAGCC	59061	57895	GT	4	ACCATGTGGCATTAAGACCC	58623	50000
ACAGCTGGTCAGGCATAGG	59853	57895	GT	4	TCCGTTGGACAGCTGGTAG	59782	57895
TGGAGTTCTACATGGGCCG	59854	57895	GT	6	TCGAGGGTGATTTCGGAGTG	60223	55000
GCTGTTGAGGAGCTTCTTGTC	59945	52381	GT	4	CCTCTGGGAGAGCCAGTTC	59855	63158
TGCTTAGGAAAGAACACATTTCAG	58449	37500	GT	5	TTCCGGACCAACCATCGAG	60158	57895
TGCTTAGGAAAGAACACATTTCAG	58449	37500	GT	5	TTCCGGACCAACCATCGAG	60158	57895
CCCATCTCCCTTGAGGAGC	59929	63158	GT	5	CATCTATCGTCCACACCTGC	58885	55000
TGGTGACATCGTTCGAGGG	60158	57895	GT	4	CAAACTCGGCGAACACAGG	60158	57895
AGCTCTAGTTGGCCTGCTC	59855	57895	GT	4	GATTGCACCTTGCCTCAGC	60232	57895
GTGTGTGCTTACTCGGATGG	59381	55000	GT	4	TGTGAAAGAATGGACCTTGCC	59527	47619
TTAACTGCTTCGTTTCAGGTG	57513	42857	GT	4	AGTTACTTACTATTAGGTCAGGCAAG	58999	38462
CTCAGGGTGCTTGTGCAAC	60084	57895	GT	4	AATTCAGCGGGTTGTCTCG	58899	52632
TGCCAGTAGGCTTTCATGTC	58643	50000	GT	4	CATGCACACGTTCAGACGG	60231	57895
AAAGCGGCAGGGTATCAGG	60536	57895	GT	4	GGCGAAGTCAAGTTGTGGC	60450	57895
GGATTACATTTAAGACATCAAGCAG	57317	36000	GT	5	TTGGAACACCTGAGGACCG	60006	57895
GGATTACATTTAAGACATCAAGCAG	57317	36000	GT	5	TTGGAACACCTGAGGACCG	60006	57895
ACACAAGTACCATGCTTTGAC	57490	42857	GT	5	ACTCTCTGTGGGAGAAAGGC	59788	55000
CGTGTTCGGTGAAGATGGC	59941	57895	GT	38	TTGCGCATGTAGAAGTGGC	59568	52632
CTGGCGCTTCCTCTAAACC	58972	57895	GT	4	TTCCTTGGGATCTCCTGCC	59462	57895
GGCCTTCAGTCACAGTCCG	61118	63158	GT	4	GGCTCTCTTAGGATCACCCAG	60077	57143
TCCTGGTGCAGAAGAACCC	60004	57895	GT	4	ATGACGGGCATCTGTGGAG	60233	57895
CCTGCTGAGGCCATAGAATTAC	59357	50000	GT	8	GTCATAGCAACAGAGGTGCC	59374	55000
CCACTGAATAGATCCAACCTTGC	60137	47826	GT	5	AGCCCTTAGCAGCAGTATTTC	58839	47619
GGGTTCCGTAAGGGAGCTG	60533	63158	GT	5	TTGCAGAAACGAGGTACTCC	58300	50000
GCATGGGATCTAAGAATCGGG	59054	52381	GT	11	CAGTTGGCGCTCTGGAATG	59938	57895
ATGCCACCTTCCAGTTCCC	60387	57895	GT	4	CGACAAACAGCTGGCTCTG	59867	57895
ACGCCCAGAGCCAACTAC	60085	61111	GT	10	GCATACTTTAGAGACTGCAAGC	58218	45455
CGAGTCCTCACTCTGACCG	59938	63158	GT	7	TTTGACTGGCCCACAGTTC	58645	52632
GCAGAATCAGTGCCACCTC	59267	57895	GT	4	GAGGGTCAAGGAGCTCACC	60157	63158
GAGTGAATACGAGGTCAGTGC	59212	52381	GT	9	ACACTCTTATCAGAAGGCCAC	58146	47619
GAGTGAATACGAGGTCAGTGC	59212	52381	GT	9	ACACTCTTATCAGAAGGCCAC	58146	47619
GCGCTCCGTTCCTATTTCC	59425	57895	GT	5	CACAGATGGCGGCTGAAAG	59938	57895
GAGCATTGGTCAGATGGCAG	59727	55000	GT	5	ACACCGCATGTTCGTGAAG	59499	52632
AGGCTTTGCCTTACCTATTTAGC	59567	43478	GT	4	CCTTCACGATGTTGGCGAG	59648	57895
GGACCCATAGCCAAACTGC	59257	57895	GT	4	CCTAACATATCCTTCATAGGTTGTCG	59904	42308
TTTAACAAATGGGTATGAGGACG	57623	39130	GT	4	GGTTACAGAAGTCACTGGTTGG	59621	50000
TGTGCTCCAGGATGAGCG	60164	61111	GT	5	CCTCAGAAATGGACAGTAGCC	58848	52381
ACACATCTGAGGGTGGACTG	59788	55000	GT	4	CTCCAGTGCTGTGGTTCCC	61058	63158
TGAGGAGTGGAGTTCACCG	59403	57895	GT	8	GCGAACCTCTACCAGATCAAG	58934	52381
GGCACTGGTTTGACGTTCC	60085	57895	GT	4	ATGAAGCGCAGCACAATCC	59936	52632
CCGTCCACTAATGAGAAAGGC	59471	52381	GT	5	CTCGTCTCCATGCCCTACC	60008	63158
CCGTCCACTAATGAGAAAGGC	59471	52381	GT	5	CTCGTCTCCATGCCCTACC	60008	63158
CCGTCCACTAATGAGAAAGGC	59471	52381	GT	5	CTCGTCTCCATGCCCTACC	60008	63158
CCGTCCACTAATGAGAAAGGC	59471	52381	GT	5	CTCGTCTCCATGCCCTACC	60008	63158
CTCCTTCGGTCAAATGGGC	59264	57895	GT	4	GCAGTGGCCTTGTATGAGC	59640	57895
TGTCTCACCGTCCTTCATACAG	60272	50000	GT	6	ACATCACAGAGAGCACTTGG	58286	50000
TCACGGTTAGAGACGCCTG	59862	57895	GT	4	ACCGCCCAGTCTAACTTGC	60757	57895
GGCTCGTCATATTTATTGGAGTTC	58529	41667	GT	8	AGAAATGGTTGCCACGCAG	59786	52632
GGCTCGTCATATTTATTGGAGTTC	58529	41667	GT	8	AGAAATGGTTGCCACGCAG	59786	52632
GTGTCTCTCGTGCTTGCAG	59578	57895	GT	8	TGTGCGGAGCTATGTCACC	60530	57895
TGCTCCTATGGTGCAGTGG	60157	57895	GT	4	TGTGAGATATACGGGAAGGCG	60147	52381
GCTGGCACACGTCTCTGG	61472	66667	GT	4	GGCCATCCCAAACCCTTTC	59474	57895
GTGATTGATCCTGGAGCCG	58745	57895	GT	5	ATCCGCTCAGACAGGTGC	60164	61111
GTGATTGATCCTGGAGCCG	58745	57895	GT	5	ATCCGCTCAGACAGGTGC	60164	61111
GTGCTTGCTGCAGTATGGG	59936	57895	GT	4	ATCTGGGTCAGCGGTCTTC	59856	57895
CTTGGCTGCCCTGAGATTTG	59938	55000	GT	6	CTCAGGTGCCATTGCAAGC	60527	57895
AGAGTAGAACATTGGCTTAAGATG	57284	37500	GT	4	CTGGGCAAGATCGTCATAGAAC	59627	50000
GGTGGTAAGGCAGAGACCC	60157	63158	GT	4	CACATGGGTCACCTTGTTCTG	59875	52381
TTCTCACCCATCTGCAGCG	60829	57895	GT	10	AGCGGTTCCTACTCTCGAC	59265	57895
TTCAGCTCCCTGCCTACAG	59472	57895	GT	6	CCCTAGGCTTCCCTTGTAATC	58275	52381
GCAGCCATTAGGAGTCCAG	58356	57895	GT	8	CGACTGTGATCAGACATGAGG	58939	52381
TCAGCACTGTCCTCGAAGC	60454	57895	GT	4	TCATAGGTGGTGTGCATCC	57570	52632
GCACACGATGTGTCCGTTC	60231	57895	GT	4	TGTGACTGTATTCCTTCCAAGC	59091	45455
GCACACGATGTGTCCGTTC	60231	57895	GT	4	TGTGACTGTATTCCTTCCAAGC	59091	45455
GCACACGATGTGTCCGTTC	60231	57895	GT	4	TGTGACTGTATTCCTTCCAAGC	59091	45455
GCACACGATGTGTCCGTTC	60231	57895	GT	4	TGTGACTGTATTCCTTCCAAGC	59091	45455
CAGCAGGTTAGAATGCCAGC	60011	55000	GT	5	TGCAGGGTCCACATGAAG	57603	55556
CAGCAGGTTAGAATGCCAGC	60011	55000	GT	5	TGCAGGGTCCACATGAAG	57603	55556
GTAGTTGAGGGCGCTAACAG	59100	55000	GT	10	TGACATCACAGTCTCCTCAATTTAAC	60126	38462
AGGCTCAGTGTTCTGGACTG	60079	55000	GT	4	AAGCGTCTTCTCACGACC	57761	55556
AGGCTCAGTGTTCTGGACTG	60079	55000	GT	4	AAGCGTCTTCTCACGACC	57761	55556
CATGTTCACGGTCCACAGC	59865	57895	GT	16	AGATGGATGGCCTCTACCC	58603	57895
CATGTTCACGGTCCACAGC	59865	57895	GT	16	CTCGTATGTGTTTCTACAAGGG	57301	45455
AGCCAGAAACCTCCAGACC	59697	57895	GT	4	TCTAGTGCATCGTTCTCAGC	58175	50000
CTGCGATTGGCTCTGTTGG	59938	57895	GT	4	ACACGCCATTTGTGACTCC	59116	52632
GCAATGGAGGGTAAGACCTTG	59393	52381	GT	5	TGCCACTGGGTGTGAACTC	60610	57895
TGATGCCAGAGTTCGGATG	57981	52632	GT	5	AGCTGCTTTGGCTACCTTC	58497	52632
GTGTCCAGAGAAGTCACCTG	58302	55000	GT	8	GGCAGAGAAGTTTGGGACTG	59225	55000
TCCCTCTTCTGAGCTTCATAAAC	58681	43478	GT	12	CACTTCAAACCCGAGCACC	59790	57895
GTCTCTAAACTGCTTCATCCACC	59827	47826	GT	8	TGCAGAGACCGACTACCAG	59183	57895
AAAGCCAGTGCTGGAATCG	59187	52632	GT	4	CACTCCCTCAGAGTTGGGC	60459	63158
AAAGCCAGTGCTGGAATCG	59187	52632	GT	4	ACACTCCCTCAGAGTTGGG	59004	57895
TGCCAATAGTCCACGGCTC	60532	57895	GT	4	AGCCACATACGGGACAAGG	60157	57895
CCCAATGGATCTTGGTCATGC	60078	52381	GT	4	AGAACAACTGCTCAGAGACC	57926	50000
CCCAATGGATCTTGGTCATGC	60078	52381	GT	4	AGAACAACTGCTCAGAGACC	57926	50000
GGGTGCATTCGGTTGATCG	60012	57895	GT	4	GAGTCGAGGACGCAGCC	60574	70588
TCTATGTAAGGCTGATTCTGGG	57811	45455	GT	7	ACTTTGCCAGCTCTTTGCC	59707	52632
GTCCACGGGCACTCATTTAC	59660	55000	GT	4	GACTCCAAGCCCGATGTTG	59270	57895
ACCTGGGTTATCCACACCG	59776	57895	GT	4	TCTGATCCCAAGGACTGTTACC	59941	50000
AGATCCTCGTCCATGTGCC	59931	57895	GT	5	GCCTTGGACATGCTGGTTG	60158	57895
ATCTCCGCTTTCCGAGGTC	59933	57895	GT	4	TTCTTTGAAGTGCGATGGAAG	57574	42857
AGATGAGGAAATGTTGTGCCC	59318	47619	GT	4	TCATCTACAGACCATGCTGAC	57951	47619
CGTACGCTACAATTCCCGC	59799	57895	GT	5	CACCAAACCCTTCTCTGACC	58860	55000
TAGCCTCAGCGAGCCTTTC	60232	57895	GT	4	ATTGGGTCGTCTGGCGATG	60902	57895
AGTCTGCTTGTCCCTGAGC	60082	57895	GT	4	CCTTCCCAGTGGATCCGTC	60233	63158
ATGTTCTCCACAGGCCATC	57869	52632	GT	7	CCAGGTAGTGAGGAGTTACACG	60595	54545
CACGTTCACCTGTTGGCAC	60377	57895	GT	4	GCTGACGAGGGCAGTTATTTC	60080	52381
GAGAGGACGGTAGTCCCAC	59259	63158	GT	10	TCCACATTCCCAGGGTTCC	59692	57895
GAGAGGACGGTAGTCCCAC	59259	63158	GT	10	TCCACATTCCCAGGGTTCC	59692	57895
TGCGTTGCAAAGTGGCG	60332	58824	GT	8	TGTTTATTTGCATCAGGCAGGG	60273	45455
ACGCTTTAGTAAGCATGGTTGG	60012	45455	GT	6	CGGGAACAGCATAAATCTCC	57030	50000
ACCTCCAGAGACTGATTTCC	57009	50000	GT	4	ATCGCAGAACTGGAAGCCC	60834	57895
AAATGTGTGCTACTCTTGGAAC	57659	40909	GT	6	CAAATATCTTGGGATTACTGAGGC	58203	41667
TGCATAGATCAGAAGTGTGCTAC	59076	43478	GT	6	AGGGAATGATGCACTCTGGG	60224	55000
TGCATAGATCAGAAGTGTGCTAC	59076	43478	GT	6	AGGGAATGATGCACTCTGGG	60224	55000
CTCAAGGCCCGAGTCTTCC	60531	63158	GT	36	GTCTGCATTGCCTGGTGC	60164	61111
CCTCCCACCTGCAAACCAG	61364	63158	GT	6	GGCTGGCAGTGGCTATTTAC	59726	55000
CCTCCCACCTGCAAACCAG	61364	63158	GT	6	GGCTGGCAGTGGCTATTTAC	59726	55000
CCTCCCACCTGCAAACCAG	61364	63158	GT	6	GGCTGGCAGTGGCTATTTAC	59726	55000
GGACTGTTGGATTCAGGGC	58878	57895	GT	4	AGGCAAACGAGAGTCCAGC	60754	57895
GGACTGTTGGATTCAGGGC	58878	57895	GT	4	AGGCAAACGAGAGTCCAGC	60754	57895
AGGCTATGAGTCCACAGGG	58848	57895	GT	5	GCACTTTACATATACTGACCTGCC	60253	45833
TCCCTTAGGTGGACCATGC	59464	57895	GT	5	ATTGCTACCCAGTCACCCG	60157	57895
ACATCGGAACAGTTGGCAG	58814	52632	GT	4	CCAACAGGGAAGACAACAGG	59148	55000
CAGAGCTGGCGGCAATATG	59790	57895	GT	4	CTGCCATGCAGAAGCACTC	59937	57895
CAGAGCTGGCGGCAATATG	59790	57895	GT	4	GACCTTCGAGATGGCCCG	60630	66667
TGTGTATGTTGGGCACCG	58354	55556	GT	5	ACTCCATATATTCAGACTCATGACC	58543	40000
CAGATATTAGGTCAACCTTCGGTG	59715	45833	GT	4	AGTAACCGATTTGTACTTCTTGG	57316	39130
GCCTCATTTCATTCCTATTGAGGG	60254	45833	GT	4	TCAGTGGAGTAGCAGACCG	59183	57895
TGACCAGAACAGGGATGGC	60081	57895	GT	4	GTACACCGCTGAATACCGAG	58899	55000
TGACAAACTGTGAGGTACAGC	58922	47619	GT	21	GTGAGGTTTGCTTGGCACC	60380	57895
TTGGTGCCAAGCAAACCTC	59631	52632	GT	21	GATCCAGCGTGGACCTACC	60307	63158
GGTCCACGCTGGATCAGG	60556	66667	GT	21	GTGTCCATGTTTGCTCGCC	60523	57895
TCAAATTCCCGCGAAAGGC	59862	52632	GT	4	ATGCGGGACCTCTTAAGGC	60233	57895
TCAGATATGCAGCAAGAGTAATTG	57909	37500	GT	4	AAGTTCGCAAAGGCTCCAC	59414	52632
TTTGGCTCGGCTAATGCAG	59264	52632	GT	12	ACCATGGCCAGTGTTGGAG	60691	57895
CTCAAACCTCAAGACCGGC	59196	57895	GT	4	TGGCCTACAGTCACAAGGTC	60079	55000
CTTGAGTATAAGAGCTCACGGG	58783	50000	GT	4	GCAGCCCAGGCAGTAACC	61499	66667
AGGAATGTCAGGGTCCGTC	59473	57895	GT	4	CAGGCAGTAACCATGAGGC	58962	57895
AGGAATGTCAGGGTCCGTC	59473	57895	GT	4	CAGGCAGTAACCATGAGGC	58962	57895
CCAAATAGTTTGAAGCTTAGGTGAAC	59685	38462	GT	5	AGTGTGAGGCTTGAGCAATAC	59054	47619
TATTCCCGAGACGGTTGTC	57316	52632	GT	4	TTGAAGATATTTGAAGGCTACCTG	57520	37500
CCACACTCACATGGATGGC	59262	57895	GT	4	GTCCCTCAGCACGTTTGAC	59499	57895
ACAGGATGTTCTCCGGGTC	59473	57895	GT	4	CAGGGTGAGTCCTAGGGTAAG	59382	57143
TTTCCAATACTGAACCCACAAG	57300	40909	GT	5	CTGAACGGACAGCTAGACG	58412	57895
TGGGTGACAGAACTGGTCG	60007	57895	GT	21	GTCTGAAGCCATGTCACGC	59940	57895
CCATTTAAGCTCTCAGGCGG	59445	55000	GT	4	TGCTTATCAGGTGGCTCCC	59851	57895
TCTCCAACTCGGGCCTTTC	60082	57895	GT	4	TGTACCCTGGCACTGTCTTG	60368	55000
CTCAGCATGGGCACAATGG	59934	57895	GT	4	AGGCATCTCGATAGGTGGC	59704	57895
CAAGCAAGCAGACAGTTTAATGG	59522	43478	GT	4	GCCAACGTATAACCAGCCC	59342	57895
CGCCATGTCTGAATCCTGC	59717	57895	GT	4	GCCTTCTTGACGGCGATAC	59430	57895
GTCGAGGGACGAATCACAG	58400	57895	GT	4	AGCTTAGCGGTGGAGATCG	60009	57895
TGACGGGCATCTCCAAAGG	60460	57895	GT	4	GGAAATGCAGAGAAACATGGC	58865	47619
TGATGATCCCGAGTCAGCG	60009	57895	GT	4	AACTTGTGTCATATTGGTATCCAG	57520	37500
TGATGATCCCGAGTCAGCG	60009	57895	GT	4	AACTTGTGTCATATTGGTATCCAG	57520	37500
ACCGTATGGTGTACTGCCC	59855	57895	GT	5	GTGCACAGGTAAAGCGGAC	59866	57895
GTTGTTGAGGTCTCCCAGC	58813	57895	GT	4	CCGGGCTGAACCAGGAG	60088	70588
TCCCAGCTCTTCTGCGAAC	60456	57895	GT	4	AGGAGACCTCCAGGACCG	60406	66667
TCCCAGCTCTTCTGCGAAC	60456	57895	GT	4	AGGAGACCTCCAGGACCG	60406	66667
AGGAGAACTATCAGGTTGTGAGG	60009	47826	GT	4	CAGGCAGAACCTTAAACGGAC	59945	52381
CTCGCTTCTGGTGTCAAGC	59574	57895	GT	6	TGGGCCTTCTGAGGTCAAG	59698	57895
GGCGGTACACCTGTCAAAC	59496	57895	GT	6	CAGCAGGTGATGTGAAGGC	59565	57895
GGGCGGATCTATAATCAGTGTC	58907	50000	GT	5	ATGACTTAACAGGGACGGC	57896	52632
TACGTGCAAGACCGAGTGG	60453	57895	GT	4	TGGGAGATGTGTACAGGCG	59857	57895
GCAAGGTGGTTGATGCTAC	57341	52632	GT	4	AGTAAGCGTCATAATGTTGGTAAAC	58696	36000
GGTGAGGATGGTGGAGACC	59853	63158	GT	4	CGAGTCACTGATCCAAGCAC	59384	55000
GGTGAGGATGGTGGAGACC	59853	63158	GT	4	CGAGTCACTGATCCAAGCAC	59384	55000
TGTGTTCCTCTGAAGTAGCTTTG	59386	43478	GT	5	TATGGCAAGGCCTAGGGTG	59541	57895
GCGCAGCCTTCAACAGTC	60165	61111	GT	4	GAGTTCGGAGAAACGCAGG	59283	57895
CACGATCCACTCCCTGGTC	60232	63158	GT	4	TCTGCCCGCATCAGTGTAG	60232	57895
ATCCTGCCCAAGGATGGTG	60157	57895	GT	4	GTGCCACAGCGTATGTCTTC	60014	55000
TTCAAGCTCCGGAACCCTC	60082	57895	GT	4	TGGCAGCAAGTCAGAGACC	60383	57895
CTCTACTGTAAGGATGCGCTG	59008	52381	GT	4	CAGGTGGCAGCAGTCTTTG	59788	57895
AAACCCTCAGCACCTTCCG	60686	57895	GT	4	ATCCTCCGCTGTGATGTCC	59931	57895
GGCGACAATGCTGTTCTCC	59938	57895	GT	4	CCTCCCTTCACGGTGGC	60420	70588
AAACTCTCCCGACGAGCTG	60158	57895	GT	5	TGCGCTCATCTACCTGTGG	60232	57895
AGAGGCAAGCCTAAGAGCC	59852	57895	GT	4	TGGCGTGGGTGTACCTTC	60005	61111
CATCGCCTGCTTTCGGTTC	60304	57895	GT	4	CAACATCGAGACGGGCAAC	59941	57895
AATGTGTGATGGATGCCAACG	60282	47619	GT	4	TCTGCCTCTCTCCAAGAGTACC	61402	54545
TGTGTGTGAGAACAAAGCAGG	59740	47619	GT	5	CCTGCACCTGCCCAAATTC	60158	57895
GAGGGTAAATATGCAGCGCC	59870	55000	GT	4	CGGAGAGGCCTTGGTATCC	60007	63158
GCTTCCCTCCCAGAACACC	60762	63158	GT	4	ACCAGACCTTTAGCCTGCC	60081	57895
TGGAGGTCTTGGCCAGTAAG	59787	55000	GT	4	TTGCCCACGGTCAGCTTC	61028	61111
GCACAGTGGTAGACAAACAGG	59877	52381	GT	4	GGGTGTTTAACCAATAGCTGTC	58060	45455
TGCGTTTGTCCATGCACTC	59790	52632	GT	7	TCAACCTGGGACCGGAAAG	60005	57895
GGGTCAGGGTGTCCTGC	60003	70588	GT	4	AGTCCCGTGTCTGTGGAAC	60007	57895
TACAGCTCCCTGCAGAACG	60158	57895	GTT	4	GCGGTTGAAAGCACGACTG	60805	57895
CAATCCCGATTCTTGCGTCC	60083	55000	GTT	4	GTCACAGCAAGCCCAGTTG	60084	57895
TTGTTGAGCAGCTGGCCG	61721	61111	GTT	5	GGGCCAAAGAGGACGCC	61164	70588
TCCTCCAGCTGTGCTTTCC	60385	57895	GTT	8	GCTGAACGCTACTGCCATC	59721	57895
GTGAAAGGTGGAGGATTGGC	59579	55000	GTT	4	ATGCTGAACCATTGCCGTG	59860	52632
CCAGACACCACTGTTGAGC	59120	57895	GTT	4	CAGGGTGAACAACCTTCATACG	60013	50000
AAGCTGAGCACGGAGTCG	60473	61111	GTT	7	GGGTAACCTTAGCTCTGCG	58377	57895
GCGCTATAGGGAAGCTCCAG	60789	60000	GTT	6	TTCTACGGTTCACCAGCCC	60082	57895
GGAAGTCGCCACAATCAGG	59270	57895	GTT	10	ATTGGCATTGTTGATGTCCC	57404	45000
CCCGTTTCCTCGAAGCC	58372	64706	GTT	4	TCACGGAGACCGGATTGAC	59859	57895
GGAGGTGTTAGTGGAGCCC	60157	63158	GTT	4	GTTGCGCTTCCTCACCAG	59471	61111
GCGTCTGTAGTGATGTTGGAC	59748	52381	GTT	8	CAGTGATGTGGCACGGAAG	59570	57895
GCGTCTGTAGTGATGTTGGAC	59748	52381	GTT	8	CAGTGATGTGGCACGGAAG	59570	57895
GCCACACCTTTATTTCGCTTG	59146	47619	GTT	4	GATGTGGAGGCAGTTGAGC	59267	57895
CCACGGCTGAAACATTAGACC	60012	52381	GTT	4	GAAACCTTGGGCGTGGC	59680	64706
TGTATCCAGGAGGTCTGCC	58851	57895	GTT	4	CGAGACGAGTGTTCCTTTGC	59946	55000
ACTCAGCAGGCTCTTGTCC	60082	57895	GTT	4	GAGACGTGTCTGAACGCAG	59295	57895
TTTAGAGCGGTCTCTGATGG	57497	50000	GTT	4	TCACACTTTGTTGGGCAGTC	59366	50000
TGGGACATCACGAGATTGGG	60224	55000	GTT	4	GCATGACCCACGTAAGACC	58975	57895
TGTTGTTGCATGAGCACGG	60084	52632	GTT	4	AGCCAAGTTAAGAGCCAGC	58497	52632
GCATCTCCTTCCCTTGTCAG	58720	55000	GTT	4	ACTAGGCCATCAAGCCTCC	59543	57895
AGGTGTACCGCAAGTGCTC	60753	57895	GTT	4	TGTCTGGTTCCCATCTAAGCC	60215	52381
AGTCCTTCAGGTCACAGGG	59004	57895	GTTT	4	GGCCATACGTCAACTGTGC	59939	57895
GCTCCTGGGTATTTATAGGTTGG	59122	47826	GTTT	5	AGCCCGTAACAGCTATACCC	59718	55000
GTGTCAGCCATTGTGGAGC	59862	57895	GTTT	5	TCAGAAGCCAGCTGAAGGG	60081	57895
GTGTCAGCCATTGTGGAGC	59862	57895	GTTT	5	TCAGAAGCCAGCTGAAGGG	60081	57895
AGGTGAAGGCATGGAATTTG	57034	45000	GTTT	4	ACAAACCTGCTCCAAGGTG	58641	52632
TGACCGTCTCAGTGTGGAAG	60081	55000	GTTT	6	CATCCTCGCCGATCACCC	60708	66667
TCCAGCCAATCACCTTCCG	60460	57895	GTTT	4	GCTTGAGATGCTTGTGGGC	60232	57895
TGACTATCAAACAGCTCACGATG	59581	43478	GTTT	4	ACTGGTGGAACTCCTGAATG	57898	50000
ACCACAAAGGTTTCCAAGTGTC	60010	45455	GTTTT	4	CACCCGACATCAACATATGCC	60147	52381
